# Supplementary material for: The value of genotype-specific reference for transcriptome analyses in barley
Source: Life Sci Alliance. 2022 Apr 22;5(8):e202101255. doi: 10.26508/lsa.202101255 (PMC9034525; doi:10.26508/lsa.202101255)
Supplement: Supplementary file 2 [file LSA-2021-01255_TableS2.xlsx]

## Sheet: Table S2
Table S2: sRTD and cRTD assembly results by using Cufflinks, Scallop, and Stringite
Assembler		Cufflinks		Scallop		Stringtie
RTD & Genotype		sRTD (Barke)	cRTD (Morex)	sRTD (Barke)	cRTD (Morex)	sRTD (Barke)	cRTD (Morex)
High-quality transcripts after filter	Total genes	56447	69782	39221	38994	59447	59664
	Total transcripts	114,026 (69.79%)	163,941 (21.21%)	173,702 (82.71%)	147,120 (79.43%)	144,872 (82.51%)	128,438 (80.49%)
	Mono-exon antisense transcripts	24074	137259	62917	46855	8427	6824
Problematic transcripts	Unstrand	10 (0.01%)	10 (0%)	0 (0%)	0 (0%)	106 (0.06%)	123 (0.08%)
	False SJ	33,331 (20.4%)	577,279 (74.68%)	77 (0.04%)	53 (0.03%)	106 (0.06%)	86 (0.05%)
	Low read support SJ	5,945 (3.64%)	12,550 (1.62%)	14,879 (7.08%)	15,638 (8.44%)	16,436 (9.36%)	18,407 (11.54%)
	Redundant	0 (0%)	0 (0%)	0 (0%)	0 (0%)	1 (0%)	0 (0%)
	Fragment	10,080 (6.17%)	19,191 (2.48%)	21,360 (10.17%)	22,400 (12.09%)	14,063 (8.01%)	12,521 (7.85%)
