# Supplementary material for: The value of genotype-specific reference for transcriptome analyses in barley
Source: Life Sci Alliance. 2022 Apr 22;5(8):e202101255. doi: 10.26508/lsa.202101255 (PMC9034525; doi:10.26508/lsa.202101255)
Supplement: Supplementary file 5 [file LSA-2021-01255_TableS5.xlsx]

## Sheet: Table S5
Table S5: Basic statistics of the sRTD and cRTD assembled from read alignment by allowing different mismatches.
Stat	sRTD (m=0)	sRTD (m=2)	sRTD (m=4)	sRTD (m=6)	cRTD (m=0)	cRTD (m=2)	cRTD (m=4)	cRTD (m=6)
Genome covered bases	103793515	105023480	105246848	105511736	91164519	98578708	101145782	102475749
Gene number	59447	60787	61246	61469	59664	64176	66741	68225
Multi-isoform gene number	16,163 (27.19%)	16,143 (26.56%)	16,111 (26.31%)	16,152 (26.28%)	14,871 (24.92%)	14,610 (22.77%)	14,496 (21.72%)	14,479 (21.22%)
Mono-exon gene number	32,833 (55.23%)	34,143 (56.17%)	34,585 (56.47%)	34,794 (56.6%)	33,001 (55.31%)	38,430 (59.88%)	41,174 (61.69%)	42,724 (62.62%)
Multi-exon gene number	26,614 (44.77%)	26,644 (43.83%)	26,661 (43.53%)	26,675 (43.4%)	26,663 (44.69%)	25,746 (40.12%)	25,567 (38.31%)	25,501 (37.38%)
a Protein-coding	33,254 (55.94%)	33,394 (54.94%)	33,473 (54.65%)	33,496 (54.49%)	31,961 (53.57%)	32,570 (50.75%)	32,959 (49.38%)	33,156 (48.6%)
b Best-hit in UniProt Plant (e < 0.01)	21,365 (35.94%)	21,425 (35.25%)	21,435 (35%)	21,455 (34.9%)	20,893 (35.02%)	20,821 (32.44%)	20,824 (31.2%)	20,876 (30.6%)
Transcript number	144872	145906	146448	146727	128438	133595	135772	137353
Mono-exon transcript number	33,429 (23.07%)	34,743 (23.81%)	35,163 (24.01%)	35,374 (24.11%)	33,578 (26.14%)	38,973 (29.17%)	41,707 (30.72%)	43,276 (31.51%)
Multi-exon transcript number	111,443 (76.93%)	111,163 (76.19%)	111,285 (75.99%)	111,353 (75.89%)	94,860 (73.86%)	94,622 (70.83%)	94,065 (69.28%)	94,077 (68.49%)
Protein-coding	73,998 (51.08%)	74,227 (50.87%)	74,553 (50.91%)	74,415 (50.72%)	64,294 (50.06%)	65,513 (49.04%)	65,770 (48.44%)	65,952 (48.02%)
Best-hit in UniProt Plant (e < 0.01)	47,614 (32.87%)	47,699 (32.69%)	47,836 (32.66%)	47,763 (32.55%)	42,126 (32.8%)	42,227 (31.61%)	42,036 (30.96%)	42,057 (30.62%)
Protein average length	399.93	399.57	398.62	398.52	383.5	384.56	383.5	382.98
Transcript number per gene	2.44	2.4	2.39	2.39	2.15	2.08	2.03	2.01
Transcript N50	3284	3303	3293	3295	3056	3185	3191	3192
Transcript N90	1457	1452	1450	1450	1286	1330	1325	1317
Transcript average length (exonic)	2486.78	2484.39	2473.73	2473.15	2218.22	2275.02	2257.67	2244.46
Transcript total length (exonic)	360264709	362486762	362272529	362878452	284903601	303931318	306528756	308283084
Exon number	881447	876865	878078	877283	722816	726643	724892	726459
Exon number per transcript	6.08	6.01	6	5.98	5.63	5.44	5.34	5.29
Exon average length	408.72	413.39	412.57	413.64	394.16	418.27	422.86	424.36
Intron number	736575	730959	731630	730556	594378	593048	589120	589106
Intron number per transcript	5.08	5.01	5	4.98	4.63	4.44	4.34	4.29
Intron average length	643.87	648.8	648.38	648.35	655.84	659.47	660.57	659.86
