# Supplementary material for: The value of genotype-specific reference for transcriptome analyses in barley
Source: Life Sci Alliance. 2022 Apr 22;5(8):e202101255. doi: 10.26508/lsa.202101255 (PMC9034525; doi:10.26508/lsa.202101255)
Supplement: Supplementary file 7 [file LSA-2021-01255_TableS7.xlsx]

## Sheet: Table S7
Table S7: Gffcompare structure comparisons of sRTD with 0 mismatch and cRTD with 2 mismatches.
Stats	Features	cRTD.minimap2_m0 vs sRTD_m0	cRTD.minimap2_m2 vs sRTD_m0		Individual transcripts	cRTD.minimap2_m0 vs sRTD_m0		cRTD.minimap2_m2 vs sRTD_m0
False negative	Missed exons	31391/291963 (10.8%)	32335/291963 (11.1%)		Statistics	Recall	Precision	Recall	Precision
	Missed introns	18213/172487 (10.6%)	21024/172487 (12.2%)		Base level	0.769	0.902	0.801	0.874
	Missed loci	12787/59440 (21.5%)	10808/59440 (18.2%)		Exon level	0.741	0.815	0.749	0.814
False positive	Novel exons	12815/259285 (4.9%)	16897/264186 (6.4%)		Intron level	0.846	0.944	0.828	0.935
	Novel introns	4360/154670 (2.8%)	4853/152644 (3.2%)		Intron chain level	0.576	0.686	0.536	0.642
	Novel loci	7848/57517 (13.6%)	11448/61568 (18.6%)		Transcript level	0.568	0.651	0.558	0.616
					Locus level	0.625	0.646	0.673	0.65
Summary for gene loci (clusters of exon overlaps):
a) Labels m0 and m2: assembled RTDs with 0 and 2 mismatches in the read mapping.
b) The assembled cRTD with 0 and 2 mismatches were aligned to Barke genome with minimpa2, respectively.
c) Reference sRTD: 144872 transcripts in 59440 loci (111443 multi-exon).
d) Query cRTD.minimap2_m0: 126532 transcripts in 57517 loci (93268 multi-exon transcripts).
e) Query cRTD.minimap2_m2: 131223 transcripts in 61568 loci (93036 multi-exon transcripts).
