# Supplementary material for: The value of genotype-specific reference for transcriptome analyses in barley
Source: Life Sci Alliance. 2022 Apr 22;5(8):e202101255. doi: 10.26508/lsa.202101255 (PMC9034525; doi:10.26508/lsa.202101255)
Supplement: Supplementary file 8 [file LSA-2021-01255_TableS8.xlsx]

## Sheet: Table S8
Table S8: Alternative splicing events of sRTD and cRTD.
AS events	sRTD	cRTD	(sRTD-cRTD)/cRTD
RI	32686	26409	0.2377
A3	22971	18863	0.2178
A5	16603	13358	0.2429
SE	13047	10211	0.2777
AL	1505	1204	0.25
AF	1677	1268	0.3226
MX	761	581	0.3098
RI: Retained intron; A3: Alternative 3’ splice-site; A5: Alternative 5’ splice site; SE: Skipping exon; AL: Alternative last exon; AF: Alternative first exon; MX: Mutually exclusive exons.
