# Supplementary material for: The value of genotype-specific reference for transcriptome analyses in barley
Source: Life Sci Alliance. 2022 Apr 22;5(8):e202101255. doi: 10.26508/lsa.202101255 (PMC9034525; doi:10.26508/lsa.202101255)
Supplement: Supplementary file 9 [file LSA-2021-01255_TableS9.xlsx]

## Sheet: Table S9
Table S9: The relation of sequence match and structure match between cRTD and sRTD.
Comparison	F1 Score	=	c	k	m	n	j	e	o	s	x	i	y	p	miss
sRTD vs sRTD	(0,0.1]	0	0	0	0	0	0	0	0	0	0	0	0	0	0
	(0.1,0.2]	0	0	0	0	0	0	0	0	0	0	0	0	0	0
	(0.2,0.3]	0	0	0	0	0	0	0	0	0	0	0	0	0	0
	(0.3,0.4]	3	0	0	0	0	0	0	1	0	0	0	0	0	0
	(0.4,0.5]	43	2	0	0	0	0	0	10	0	0	0	0	0	3
	(0.5,0.6]	330	0	0	2	0	3	0	22	0	0	0	0	0	62
	(0.6,0.7]	365	0	0	3	0	0	0	9	0	0	0	0	0	75
	(0.7,0.78]	321	1	0	3	0	4	0	9	0	0	0	0	0	55
	(0.78,1]	141142	42	0	7	1	166	74	97	0	0	0	0	0	1583
cRTD vs sRTD	(0,0.1]	1	34	0	0	1	4	4	5	0	5	0	0	0	215
	(0.1,0.2]	6	131	1	1	7	28	6	12	0	25	0	0	1	498
	(0.2,0.3]	22	230	5	13	17	55	10	24	0	45	0	0	0	674
	(0.3,0.4]	57	360	5	36	54	69	10	31	0	61	0	1	2	890
	(0.4,0.5]	118	516	14	107	78	100	20	44	0	74	0	0	0	1261
	(0.5,0.6]	332	658	34	182	57	153	24	69	0	82	1	0	0	1840
	(0.6,0.7]	539	860	41	170	73	209	30	64	0	86	0	0	1	1973
	(0.7,0.78]	701	907	53	142	24	160	17	50	1	84	0	0	0	1518
	(0.78,1]	78540	1930	317	202	20	577	27	101	0	298	1	0	0	6505
a) Blastn was used to compare the transcript sequence of sRTD vs sRTD and cRTD vs sRTD. F1 score, which is the weighted average of sequence match recall and precision, was divided into intervals from 0 to 1.
b) Gffcompare was used to compare the transcript structure of sRTD.minimap2 vs sRTD and cRTD.minimap2 vs sRTD. The details of transcript match code in the column names can be found in Figure S4. The last column “miss” indicates the structure match information is missing.
c) The number of matched transcripts with identical intron chains and sequence similarity of F1 > 0.78 were highlighted with bold text. The match columns with 0 transcripts are excluded.
