# Supplementary material for: The value of genotype-specific reference for transcriptome analyses in barley
Source: Life Sci Alliance. 2022 Apr 22;5(8):e202101255. doi: 10.26508/lsa.202101255 (PMC9034525; doi:10.26508/lsa.202101255)
Supplement: Supplementary file 10 [file LSA-2021-01255_TableS10.xlsx]

## Sheet: Table S10
Table S10: The GO terms which were significantly enriched in the Truth, but missing in sRTD and/or cRTD.
Category	GO.ID	Description	Annotated	Significant	Expected	Pvalue	FDR	DE, DAS & DTU in Truth	Missing in
BP	GO:0050826	response to freezing	15	11	5.84	0.0073	0.206424	DE_genes	sRTD & cRTD
CC	GO:0005886	plasma membrane	2211	1115	864.4	1.1e-30	4.63408e-26	DE_genes	sRTD & cRTD
MF	GO:0004144	diacylglycerol O-acyltransferase activity	29	19	11.49	0.00426	0.141982	DE_genes	sRTD & cRTD
MF	GO:0010333	terpene synthase activity	24	16	9.51	0.00672	0.196201	DE_genes	sRTD & cRTD
BP	GO:0016998	cell wall macromolecule catabolic process	47	34	18.28	3.4e-06	0.000463954	DE_genes	cRTD
BP	GO:0044347	cell wall polysaccharide catabolic process	33	24	12.84	8.4e-05	0.00741735	DE_genes	cRTD
BP	GO:0045493	xylan catabolic process	33	24	12.84	8.4e-05	0.00741735	DE_genes	cRTD
BP	GO:0016310	phosphorylation	2569	1077	999.39	0.00039	0.0251712	DE_genes	cRTD
BP	GO:0001906	cell killing	23	17	8.95	0.0007	0.0397531	DE_genes	cRTD
BP	GO:0031640	killing of cells of other organism	23	17	8.95	0.0007	0.0397531	DE_genes	cRTD
BP	GO:0003333	amino acid transmembrane transport	45	28	17.51	0.00129	0.062741	DE_genes	cRTD
BP	GO:0009723	response to ethylene	179	89	69.63	0.00201	0.0844623	DE_genes	cRTD
BP	GO:0070542	response to fatty acid	132	68	51.35	0.00212	0.0879679	DE_genes	cRTD
BP	GO:1901000	regulation of response to salt stress	55	32	21.4	0.0029	0.109011	DE_genes	cRTD
BP	GO:0006026	aminoglycan catabolic process	27	18	10.5	0.00322	0.116722	DE_genes	cRTD
BP	GO:0006030	chitin metabolic process	27	18	10.5	0.00322	0.116722	DE_genes	cRTD
BP	GO:0006032	chitin catabolic process	27	18	10.5	0.00322	0.116722	DE_genes	cRTD
BP	GO:0046348	amino sugar catabolic process	27	18	10.5	0.00322	0.116722	DE_genes	cRTD
BP	GO:1901072	glucosamine-containing compound catabolic process	27	18	10.5	0.00322	0.116722	DE_genes	cRTD
BP	GO:0003002	regionalization	94	50	36.57	0.00337	0.120687	DE_genes	cRTD
BP	GO:1901071	glucosamine-containing compound metabolic process	33	21	12.84	0.00348	0.123179	DE_genes	cRTD
BP	GO:0009773	photosynthetic electron transport in photosystem I	16	12	6.22	0.00372	0.128648	DE_genes	cRTD
BP	GO:0022900	electron transport chain	263	124	102.31	0.00372	0.128648	DE_genes	cRTD
BP	GO:0009813	flavonoid biosynthetic process	88	47	34.23	0.00396	0.134538	DE_genes	cRTD
BP	GO:0009739	response to gibberellin	75	41	29.18	0.00399	0.135279	DE_genes	cRTD
BP	GO:0009904	chloroplast accumulation movement	18	13	7	0.00432	0.142795	DE_genes	cRTD
BP	GO:0010119	regulation of stomatal movement	65	36	25.29	0.00509	0.160634	DE_genes	cRTD
BP	GO:0009753	response to jasmonic acid	129	65	50.18	0.00513	0.161632	DE_genes	cRTD
BP	GO:0071241	cellular response to inorganic substance	38	23	14.78	0.00563	0.172689	DE_genes	cRTD
BP	GO:1901699	cellular response to nitrogen compound	26	17	10.11	0.00563	0.172689	DE_genes	cRTD
BP	GO:0047484	regulation of response to osmotic stress	59	33	22.95	0.00586	0.178	DE_genes	cRTD
BP	GO:0031347	regulation of defense response	173	84	67.3	0.00596	0.18047	DE_genes	cRTD
BP	GO:0006790	sulfur compound metabolic process	406	183	157.94	0.00601	0.181462	DE_genes	cRTD
BP	GO:0045165	cell fate commitment	57	32	22.17	0.00613	0.183745	DE_genes	cRTD
BP	GO:0009409	response to cold	229	108	89.09	0.00637	0.189079	DE_genes	cRTD
BP	GO:0033993	response to lipid	562	247	218.63	0.00742	0.209103	DE_genes	cRTD
BP	GO:0080134	regulation of response to stress	294	135	114.37	0.00797	0.21849	DE_genes	cRTD
BP	GO:1903825	organic acid transmembrane transport	71	38	27.62	0.00863	0.230848	DE_genes	cRTD
BP	GO:1905039	carboxylic acid transmembrane transport	71	38	27.62	0.00863	0.230848	DE_genes	cRTD
BP	GO:0015858	nucleoside transport	19	13	7.39	0.00882	0.234146	DE_genes	cRTD
BP	GO:0035442	dipeptide transmembrane transport	19	13	7.39	0.00882	0.234146	DE_genes	cRTD
BP	GO:0042938	dipeptide transport	19	13	7.39	0.00882	0.234146	DE_genes	cRTD
BP	GO:1901642	nucleoside transmembrane transport	19	13	7.39	0.00882	0.234146	DE_genes	cRTD
BP	GO:0007586	digestion	5	5	1.95	0.0089	0.235676	DE_genes	cRTD
BP	GO:0043686	co-translational protein modification	5	5	1.95	0.0089	0.235676	DE_genes	cRTD
BP	GO:0006022	aminoglycan metabolic process	37	22	14.39	0.00898	0.236282	DE_genes	cRTD
BP	GO:1901002	positive regulation of response to salt stress	35	21	13.62	0.00922	0.239873	DE_genes	cRTD
BP	GO:0030186	melatonin metabolic process	21	14	8.17	0.00926	0.240752	DE_genes	cRTD
BP	GO:0009314	response to radiation	470	208	182.84	0.00937	0.242794	DE_genes	cRTD
BP	GO:0006629	lipid metabolic process	1255	528	488.22	0.00941	0.243165	DE_genes	cRTD
BP	GO:0090698	post-embryonic plant morphogenesis	116	58	45.13	0.00963	0.247319	DE_genes	cRTD
BP	GO:0010311	lateral root formation	29	18	11.28	0.00969	0.247816	DE_genes	cRTD
MF	GO:0016491	oxidoreductase activity	2432	1207	963.65	6.2e-27	1.23842e-23	DE_genes	cRTD
MF	GO:0070008	serine-type exopeptidase activity	75	47	29.72	4.5e-05	0.00440316	DE_genes	cRTD
MF	GO:0004180	carboxypeptidase activity	86	49	34.08	0.00082	0.044206	DE_genes	cRTD
MF	GO:0004564	beta-fructofuranosidase activity	25	18	9.91	0.00105	0.0538012	DE_genes	cRTD
MF	GO:0004338	glucan exo-1,3-beta-glucosidase activity	18	14	7.13	0.00114	0.057149	DE_genes	cRTD
MF	GO:0016765	transferase activity, transferring alkyl or aryl (other than methyl) groups	233	115	92.32	0.00153	0.0707317	DE_genes	cRTD
MF	GO:0080044	quercetin 7-O-glucosyltransferase activity	86	48	34.08	0.00169	0.0760349	DE_genes	cRTD
MF	GO:0005509	calcium ion binding	344	163	136.31	0.00192	0.0822314	DE_genes	cRTD
MF	GO:0016301	kinase activity	2465	1042	976.73	0.00218	0.0895593	DE_genes	cRTD
MF	GO:0043295	glutathione binding	32	21	12.68	0.0026	0.101419	DE_genes	cRTD
MF	GO:1900750	oligopeptide binding	32	21	12.68	0.0026	0.101419	DE_genes	cRTD
MF	GO:0047196	long-chain-alcohol O-fatty-acyltransferase activity	14	11	5.55	0.00357	0.125066	DE_genes	cRTD
MF	GO:0046873	metal ion transmembrane transporter activity	221	107	87.57	0.00469	0.15135	DE_genes	cRTD
MF	GO:0009055	electron transfer activity	199	97	78.85	0.00539	0.166874	DE_genes	cRTD
MF	GO:0080043	quercetin 3-O-glucosyltransferase activity	90	48	35.66	0.0057	0.174467	DE_genes	cRTD
MF	GO:0030597	RNA glycosylase activity	20	14	7.92	0.00583	0.177461	DE_genes	cRTD
MF	GO:0004567	beta-mannosidase activity	24	16	9.51	0.00672	0.196201	DE_genes	cRTD
MF	GO:0000254	C-4 methylsterol oxidase activity	13	10	5.15	0.00719	0.204495	DE_genes	cRTD
MF	GO:0015171	amino acid transmembrane transporter activity	36	22	14.26	0.00739	0.208511	DE_genes	cRTD
MF	GO:0016712	oxidoreductase activity, acting on paired donors, with incorporation or reduction of molecular oxygen, reduced flavin or flavoprotein as one donor, an...	32	20	12.68	0.0074	0.208742	DE_genes	cRTD
MF	GO:0004033	aldo-keto reductase (NADP) activity	34	21	13.47	0.00742	0.209103	DE_genes	cRTD
MF	GO:0009011	starch synthase activity	8	7	3.17	0.008	0.21895	DE_genes	cRTD
MF	GO:0015175	neutral amino acid transmembrane transporter activity	8	7	3.17	0.008	0.21895	DE_genes	cRTD
MF	GO:0045486	naringenin 3-dioxygenase activity	8	7	3.17	0.008	0.21895	DE_genes	cRTD
MF	GO:0008509	anion transmembrane transporter activity	197	95	78.06	0.00845	0.227822	DE_genes	cRTD
BP	GO:0006952	defense response	1490	785	579.64	1.7e-29	1.40677e-25	DE_genes	Neither
BP	GO:0042744	hydrogen peroxide catabolic process	190	147	73.91	2e-27	4.72865e-24	DE_genes	Neither
BP	GO:0042743	hydrogen peroxide metabolic process	212	158	82.47	3.3e-26	5.38467e-23	DE_genes	Neither
BP	GO:0050896	response to stimulus	5332	2386	2074.26	1.9e-25	2.71752e-22	DE_genes	Neither
BP	GO:0072593	reactive oxygen species metabolic process	255	178	99.2	8.5e-24	9.3785e-21	DE_genes	Neither
BP	GO:0015979	photosynthesis	265	182	103.09	5.1e-23	5.18285e-20	DE_genes	Neither
BP	GO:0009636	response to toxic substance	438	267	170.39	3.3e-21	2.7906e-18	DE_genes	Neither
BP	GO:0098754	detoxification	406	249	157.94	2.3e-20	1.78832e-17	DE_genes	Neither
BP	GO:0071554	cell wall organization or biogenesis	575	328	223.69	3.2e-19	2.21992e-16	DE_genes	Neither
BP	GO:0097237	cellular response to toxic substance	340	210	132.27	7.1e-18	4.11275e-15	DE_genes	Neither
BP	GO:1990748	cellular detoxification	340	210	132.27	7.1e-18	4.11275e-15	DE_genes	Neither
BP	GO:0098869	cellular oxidant detoxification	329	204	127.99	1.1e-17	6.21645e-15	DE_genes	Neither
BP	GO:0071555	cell wall organization	399	237	155.22	5e-17	2.52952e-14	DE_genes	Neither
BP	GO:0042221	response to chemical	2167	1015	843.01	7e-16	3.04874e-13	DE_genes	Neither
BP	GO:0005975	carbohydrate metabolic process	1146	575	445.82	8.5e-16	3.66075e-13	DE_genes	Neither
BP	GO:0006979	response to oxidative stress	370	219	143.94	1.3e-15	5.41754e-13	DE_genes	Neither
BP	GO:0045229	external encapsulating structure organization	434	248	168.83	5.9e-15	2.31704e-12	DE_genes	Neither
BP	GO:0019684	photosynthesis, light reaction	127	92	49.41	1.5e-14	5.62388e-12	DE_genes	Neither
BP	GO:0055085	transmembrane transport	1438	693	559.41	5.5e-14	1.94858e-11	DE_genes	Neither
BP	GO:0006950	response to stress	3209	1434	1248.37	1e-13	3.37761e-11	DE_genes	Neither
BP	GO:0005976	polysaccharide metabolic process	469	259	182.45	3.2e-13	1.03266e-10	DE_genes	Neither
BP	GO:0070887	cellular response to chemical stimulus	1302	626	506.5	1.8e-12	5.34702e-10	DE_genes	Neither
BP	GO:0019748	secondary metabolic process	323	185	125.65	1.3e-11	3.63786e-09	DE_genes	Neither
BP	GO:0044264	cellular polysaccharide metabolic process	354	198	137.71	4.5e-11	1.18755e-08	DE_genes	Neither
BP	GO:0009698	phenylpropanoid metabolic process	218	132	84.81	6.8e-11	1.77431e-08	DE_genes	Neither
BP	GO:0000272	polysaccharide catabolic process	185	113	71.97	7.5e-10	1.76963e-07	DE_genes	Neither
BP	GO:0044419	biological process involved in interspecies interaction between organisms	885	430	344.28	1.3e-09	2.99419e-07	DE_genes	Neither
BP	GO:0009725	response to hormone	1106	525	430.26	1.4e-09	3.21811e-07	DE_genes	Neither
BP	GO:0044042	glucan metabolic process	282	159	109.7	1.7e-09	3.83915e-07	DE_genes	Neither
BP	GO:0009607	response to biotic stimulus	906	438	352.45	2e-09	4.4817e-07	DE_genes	Neither
BP	GO:0044262	cellular carbohydrate metabolic process	531	273	206.57	2e-09	4.4817e-07	DE_genes	Neither
BP	GO:0009719	response to endogenous stimulus	1111	526	432.2	2.2e-09	4.91087e-07	DE_genes	Neither
BP	GO:0006073	cellular glucan metabolic process	270	150	105.04	1.8e-08	3.68434e-06	DE_genes	Neither
BP	GO:0043207	response to external biotic stimulus	846	406	329.11	2.4e-08	4.80216e-06	DE_genes	Neither
BP	GO:0051707	response to other organism	846	406	329.11	2.4e-08	4.80216e-06	DE_genes	Neither
BP	GO:0009699	phenylpropanoid biosynthetic process	135	84	52.52	3.3e-08	6.47986e-06	DE_genes	Neither
BP	GO:0098542	defense response to other organism	721	351	280.48	3.3e-08	6.47986e-06	DE_genes	Neither
BP	GO:0006955	immune response	733	356	285.15	3.7e-08	7.22854e-06	DE_genes	Neither
BP	GO:0002376	immune system process	738	358	287.1	3.9e-08	7.59366e-06	DE_genes	Neither
BP	GO:0009620	response to fungus	384	201	149.38	4.7e-08	9.05997e-06	DE_genes	Neither
BP	GO:0010410	hemicellulose metabolic process	156	94	60.69	5e-08	9.6063e-06	DE_genes	Neither
BP	GO:0006468	protein phosphorylation	1712	769	666	5.7e-08	1.08433e-05	DE_genes	Neither
BP	GO:0010207	photosystem II assembly	17	17	6.61	1.1e-07	1.9881e-05	DE_genes	Neither
BP	GO:0050832	defense response to fungus	304	163	118.26	1.1e-07	1.9881e-05	DE_genes	Neither
BP	GO:0044092	negative regulation of molecular function	302	162	117.48	1.2e-07	2.15539e-05	DE_genes	Neither
BP	GO:0009765	photosynthesis, light harvesting	45	35	17.51	1.2e-07	2.15539e-05	DE_genes	Neither
BP	GO:0010383	cell wall polysaccharide metabolic process	185	107	71.97	1.3e-07	2.32778e-05	DE_genes	Neither
BP	GO:0009808	lignin metabolic process	91	60	35.4	1.6e-07	2.82566e-05	DE_genes	Neither
BP	GO:0044550	secondary metabolite biosynthetic process	196	112	76.25	1.6e-07	2.82566e-05	DE_genes	Neither
BP	GO:0043086	negative regulation of catalytic activity	299	160	116.32	1.8e-07	3.1453e-05	DE_genes	Neither
BP	GO:0016052	carbohydrate catabolic process	312	165	121.37	3.1e-07	5.2125e-05	DE_genes	Neither
BP	GO:0006865	amino acid transport	102	65	39.68	3.3e-07	5.50881e-05	DE_genes	Neither
BP	GO:0009664	plant-type cell wall organization	99	63	38.51	5.3e-07	8.52799e-05	DE_genes	Neither
BP	GO:0009605	response to external stimulus	1081	497	420.53	6.2e-07	9.75927e-05	DE_genes	Neither
BP	GO:0044036	cell wall macromolecule metabolic process	218	120	84.81	8.8e-07	0.000133792	DE_genes	Neither
BP	GO:0010033	response to organic substance	1396	627	543.07	1.1e-06	0.000163591	DE_genes	Neither
BP	GO:0071669	plant-type cell wall organization or biogenesis	223	122	86.75	1.1e-06	0.000163591	DE_genes	Neither
BP	GO:0006091	generation of precursor metabolites and energy	544	264	211.63	2.3e-06	0.000325347	DE_genes	Neither
BP	GO:0009755	hormone-mediated signaling pathway	719	338	279.71	3.9e-06	0.000527214	DE_genes	Neither
BP	GO:0032870	cellular response to hormone stimulus	734	344	285.54	4.5e-06	0.000600615	DE_genes	Neither
BP	GO:0019253	reductive pentose-phosphate cycle	22	19	8.56	6.2e-06	0.000804348	DE_genes	Neither
BP	GO:0019685	photosynthesis, dark reaction	22	19	8.56	6.2e-06	0.000804348	DE_genes	Neither
BP	GO:0071495	cellular response to endogenous stimulus	739	345	287.49	6.7e-06	0.000856742	DE_genes	Neither
BP	GO:0015849	organic acid transport	147	83	57.19	1.1e-05	0.00132886	DE_genes	Neither
BP	GO:0009251	glucan catabolic process	68	44	26.45	1.4e-05	0.00165334	DE_genes	Neither
BP	GO:0009821	alkaloid biosynthetic process	33	25	12.84	1.8e-05	0.00206879	DE_genes	Neither
BP	GO:0033075	isoquinoline alkaloid biosynthetic process	33	25	12.84	1.8e-05	0.00206879	DE_genes	Neither
BP	GO:0033076	isoquinoline alkaloid metabolic process	33	25	12.84	1.8e-05	0.00206879	DE_genes	Neither
BP	GO:1900150	regulation of defense response to fungus	35	26	13.62	2.3e-05	0.00254255	DE_genes	Neither
BP	GO:0016051	carbohydrate biosynthetic process	337	168	131.1	2.5e-05	0.00272209	DE_genes	Neither
BP	GO:0009657	plastid organization	324	162	126.04	2.8e-05	0.00300635	DE_genes	Neither
BP	GO:0006749	glutathione metabolic process	131	74	50.96	3.3e-05	0.00344115	DE_genes	Neither
BP	GO:0009611	response to wounding	125	71	48.63	3.6e-05	0.00370397	DE_genes	Neither
BP	GO:0035821	modulation of process of other organism	43	30	16.73	4e-05	0.00405077	DE_genes	Neither
BP	GO:0033013	tetrapyrrole metabolic process	78	48	30.34	4.2e-05	0.00419103	DE_genes	Neither
BP	GO:1901259	chloroplast rRNA processing	27	21	10.5	4.5e-05	0.00440316	DE_genes	Neither
BP	GO:0042214	terpene metabolic process	63	40	24.51	6.6e-05	0.00608292	DE_genes	Neither
BP	GO:0030091	protein repair	19	16	7.39	6.8e-05	0.00623748	DE_genes	Neither
BP	GO:0019252	starch biosynthetic process	44	30	17.12	7.9e-05	0.00705652	DE_genes	Neither
BP	GO:0010206	photosystem II repair	10	10	3.89	7.9e-05	0.00705652	DE_genes	Neither
BP	GO:0006721	terpenoid metabolic process	162	87	63.02	8.9e-05	0.00772926	DE_genes	Neither
BP	GO:0120252	hydrocarbon metabolic process	90	53	35.01	9.5e-05	0.00815859	DE_genes	Neither
BP	GO:0009768	photosynthesis, light harvesting in photosystem I	35	25	13.62	9.6e-05	0.00821403	DE_genes	Neither
BP	GO:0000160	phosphorelay signal transduction system	158	85	61.47	9.8e-05	0.00836661	DE_genes	Neither
BP	GO:0032544	plastid translation	13	12	5.06	0.0001	0.00841336	DE_genes	Neither
BP	GO:0015994	chlorophyll metabolic process	56	36	21.79	0.0001	0.00841336	DE_genes	Neither
BP	GO:0009809	lignin biosynthetic process	64	40	24.9	0.00011	0.00910266	DE_genes	Neither
BP	GO:0140115	export across plasma membrane	66	41	25.68	0.00011	0.00910266	DE_genes	Neither
BP	GO:0006720	isoprenoid metabolic process	234	119	91.03	0.00012	0.00974912	DE_genes	Neither
BP	GO:0046246	terpene biosynthetic process	43	29	16.73	0.00014	0.0111015	DE_genes	Neither
BP	GO:0042445	hormone metabolic process	142	77	55.24	0.00015	0.0117736	DE_genes	Neither
BP	GO:0042886	amide transport	106	60	41.24	0.00016	0.0123575	DE_genes	Neither
BP	GO:0006778	porphyrin-containing compound metabolic process	73	44	28.4	0.00017	0.0129316	DE_genes	Neither
BP	GO:0006811	ion transport	849	380	330.28	0.00021	0.0153689	DE_genes	Neither
BP	GO:0006775	fat-soluble vitamin metabolic process	20	16	7.78	0.00022	0.0159098	DE_genes	Neither
BP	GO:0042362	fat-soluble vitamin biosynthetic process	20	16	7.78	0.00022	0.0159098	DE_genes	Neither
BP	GO:0019750	chloroplast localization	27	20	10.5	0.00022	0.0159098	DE_genes	Neither
BP	GO:0051644	plastid localization	27	20	10.5	0.00022	0.0159098	DE_genes	Neither
BP	GO:0008643	carbohydrate transport	150	80	58.35	0.00022	0.0159098	DE_genes	Neither
BP	GO:0015698	inorganic anion transport	239	120	92.98	0.00023	0.0164481	DE_genes	Neither
BP	GO:0006833	water transport	40	27	15.56	0.00023	0.0164481	DE_genes	Neither
BP	GO:0042044	fluid transport	40	27	15.56	0.00023	0.0164481	DE_genes	Neither
BP	GO:0006857	oligopeptide transport	84	49	32.68	0.00024	0.0170266	DE_genes	Neither
BP	GO:0009800	cinnamic acid biosynthetic process	12	11	4.67	0.00024	0.0170266	DE_genes	Neither
BP	GO:0009803	cinnamic acid metabolic process	12	11	4.67	0.00024	0.0170266	DE_genes	Neither
BP	GO:0044247	cellular polysaccharide catabolic process	56	35	21.79	0.00029	0.0198096	DE_genes	Neither
BP	GO:0018298	protein-chromophore linkage	58	36	22.56	0.00029	0.0198096	DE_genes	Neither
BP	GO:0051275	beta-glucan catabolic process	31	22	12.06	0.0003	0.0203368	DE_genes	Neither
BP	GO:0042546	cell wall biogenesis	245	122	95.31	0.00032	0.0214914	DE_genes	Neither
BP	GO:1904823	purine nucleobase transmembrane transport	17	14	6.61	0.00032	0.0214914	DE_genes	Neither
BP	GO:0015833	peptide transport	85	49	33.07	0.00035	0.0231439	DE_genes	Neither
BP	GO:0010411	xyloglucan metabolic process	83	48	32.29	0.00036	0.023697	DE_genes	Neither
BP	GO:0015977	carbon fixation	35	24	13.62	0.00036	0.023697	DE_genes	Neither
BP	GO:0044275	cellular carbohydrate catabolic process	81	47	31.51	0.00037	0.0241223	DE_genes	Neither
BP	GO:0045491	xylan metabolic process	81	47	31.51	0.00037	0.0241223	DE_genes	Neither
BP	GO:0120251	hydrocarbon biosynthetic process	69	41	26.84	0.00044	0.0277944	DE_genes	Neither
BP	GO:0120255	olefinic compound biosynthetic process	47	30	18.28	0.00047	0.0293375	DE_genes	Neither
BP	GO:0007166	cell surface receptor signaling pathway	263	129	102.31	0.00048	0.0298973	DE_genes	Neither
BP	GO:0071310	cellular response to organic substance	869	385	338.06	0.0005	0.0308609	DE_genes	Neither
BP	GO:0009250	glucan biosynthetic process	151	79	58.74	0.00054	0.032909	DE_genes	Neither
BP	GO:1901336	lactone biosynthetic process	30	21	11.67	0.00055	0.0333605	DE_genes	Neither
BP	GO:0010196	nonphotochemical quenching	11	10	4.28	0.00056	0.0338078	DE_genes	Neither
BP	GO:1990066	energy quenching	11	10	4.28	0.00056	0.0338078	DE_genes	Neither
BP	GO:0046271	phenylpropanoid catabolic process	21	16	8.17	0.00058	0.0347436	DE_genes	Neither
BP	GO:0046274	lignin catabolic process	21	16	8.17	0.00058	0.0347436	DE_genes	Neither
BP	GO:0005982	starch metabolic process	72	42	28.01	0.00064	0.0371283	DE_genes	Neither
BP	GO:1901334	lactone metabolic process	34	23	13.23	0.00064	0.0371283	DE_genes	Neither
BP	GO:0015851	nucleobase transport	23	17	8.95	0.0007	0.0397531	DE_genes	Neither
BP	GO:0034637	cellular carbohydrate biosynthetic process	238	117	92.59	0.00077	0.0425398	DE_genes	Neither
BP	GO:0033692	cellular polysaccharide biosynthetic process	204	102	79.36	0.00078	0.0427458	DE_genes	Neither
BP	GO:0046618	xenobiotic export	48	30	18.67	0.00078	0.0427458	DE_genes	Neither
BP	GO:1990961	xenobiotic detoxification by transmembrane export across the plasma membrane	48	30	18.67	0.00078	0.0427458	DE_genes	Neither
BP	GO:0008299	isoprenoid biosynthetic process	184	93	71.58	0.00084	0.0451581	DE_genes	Neither
BP	GO:0034219	carbohydrate transmembrane transport	77	44	29.95	0.00088	0.0468089	DE_genes	Neither
BP	GO:0000271	polysaccharide biosynthetic process	225	111	87.53	0.00088	0.0468089	DE_genes	Neither
BP	GO:0006863	purine nucleobase transport	18	14	7	0.00092	0.0485354	DE_genes	Neither
BP	GO:0000041	transition metal ion transport	92	51	35.79	0.00093	0.0489515	DE_genes	Neither
BP	GO:0006820	anion transport	411	191	159.89	0.00094	0.0494106	DE_genes	Neither
BP	GO:0016114	terpenoid biosynthetic process	129	68	50.18	0.00097	0.0505063	DE_genes	Neither
BP	GO:0015766	disaccharide transport	13	11	5.06	0.001	0.0516966	DE_genes	Neither
BP	GO:0015772	oligosaccharide transport	13	11	5.06	0.001	0.0516966	DE_genes	Neither
BP	GO:0042793	plastid transcription	13	11	5.06	0.001	0.0516966	DE_genes	Neither
BP	GO:0032101	regulation of response to external stimulus	138	72	53.68	0.00102	0.0524729	DE_genes	Neither
BP	GO:0120254	olefinic compound metabolic process	55	33	21.4	0.00122	0.0600678	DE_genes	Neither
BP	GO:0042440	pigment metabolic process	161	82	62.63	0.00123	0.0604061	DE_genes	Neither
BP	GO:0009266	response to temperature stimulus	413	191	160.67	0.00126	0.0615403	DE_genes	Neither
BP	GO:0035672	oligopeptide transmembrane transport	49	30	19.06	0.00128	0.0623331	DE_genes	Neither
BP	GO:0002831	regulation of response to biotic stimulus	128	67	49.79	0.00134	0.0645496	DE_genes	Neither
BP	GO:0010275	NAD(P)H dehydrogenase complex assembly	7	7	2.72	0.00135	0.0648963	DE_genes	Neither
BP	GO:0016106	sesquiterpenoid biosynthetic process	22	16	8.56	0.00135	0.0648963	DE_genes	Neither
BP	GO:0010466	negative regulation of peptidase activity	91	50	35.4	0.00136	0.0650263	DE_genes	Neither
BP	GO:0010951	negative regulation of endopeptidase activity	91	50	35.4	0.00136	0.0650263	DE_genes	Neither
BP	GO:0007154	cell communication	1781	752	692.85	0.00139	0.0659166	DE_genes	Neither
BP	GO:0015860	purine nucleoside transmembrane transport	15	12	5.84	0.00144	0.0674866	DE_genes	Neither
BP	GO:0051761	sesquiterpene metabolic process	24	17	9.34	0.00153	0.0707317	DE_genes	Neither
BP	GO:0051762	sesquiterpene biosynthetic process	24	17	9.34	0.00153	0.0707317	DE_genes	Neither
BP	GO:0051346	negative regulation of hydrolase activity	98	53	38.12	0.0016	0.0731504	DE_genes	Neither
BP	GO:1901700	response to oxygen-containing compound	993	431	386.3	0.00162	0.0738027	DE_genes	Neither
BP	GO:0030245	cellulose catabolic process	26	18	10.11	0.00168	0.0759093	DE_genes	Neither
BP	GO:0051273	beta-glucan metabolic process	107	57	41.63	0.00175	0.0774708	DE_genes	Neither
BP	GO:0006714	sesquiterpenoid metabolic process	28	19	10.89	0.00181	0.0794288	DE_genes	Neither
BP	GO:0042446	hormone biosynthetic process	92	50	35.79	0.00186	0.0805852	DE_genes	Neither
BP	GO:0045861	negative regulation of proteolysis	92	50	35.79	0.00186	0.0805852	DE_genes	Neither
BP	GO:0052548	regulation of endopeptidase activity	92	50	35.79	0.00186	0.0805852	DE_genes	Neither
BP	GO:1905393	plant organ formation	92	50	35.79	0.00186	0.0805852	DE_genes	Neither
BP	GO:0042126	nitrate metabolic process	17	13	6.61	0.00186	0.0805852	DE_genes	Neither
BP	GO:0042128	nitrate assimilation	17	13	6.61	0.00186	0.0805852	DE_genes	Neither
BP	GO:2001057	reactive nitrogen species metabolic process	17	13	6.61	0.00186	0.0805852	DE_genes	Neither
BP	GO:0009735	response to cytokinin	77	43	29.95	0.00187	0.0808069	DE_genes	Neither
BP	GO:0015706	nitrate transport	30	20	11.67	0.00191	0.0819242	DE_genes	Neither
BP	GO:0072598	protein localization to chloroplast	42	26	16.34	0.00212	0.0879679	DE_genes	Neither
BP	GO:0015770	sucrose transport	12	10	4.67	0.00219	0.0898109	DE_genes	Neither
BP	GO:0048564	photosystem I assembly	12	10	4.67	0.00219	0.0898109	DE_genes	Neither
BP	GO:0051291	protein heterooligomerization	12	10	4.67	0.00219	0.0898109	DE_genes	Neither
BP	GO:0008202	steroid metabolic process	119	62	46.29	0.0023	0.0934618	DE_genes	Neither
BP	GO:0034754	cellular hormone metabolic process	67	38	26.06	0.00232	0.0941095	DE_genes	Neither
BP	GO:0052547	regulation of peptidase activity	95	51	36.96	0.00239	0.0962079	DE_genes	Neither
BP	GO:0002682	regulation of immune system process	135	69	52.52	0.00256	0.100332	DE_genes	Neither
BP	GO:0050776	regulation of immune response	135	69	52.52	0.00256	0.100332	DE_genes	Neither
BP	GO:0009835	fruit ripening	21	15	8.17	0.00256	0.100332	DE_genes	Neither
BP	GO:0071368	cellular response to cytokinin stimulus	61	35	23.73	0.00261	0.101434	DE_genes	Neither
BP	GO:0033014	tetrapyrrole biosynthetic process	59	34	22.95	0.0027	0.104163	DE_genes	Neither
BP	GO:0042908	xenobiotic transport	59	34	22.95	0.0027	0.104163	DE_genes	Neither
BP	GO:0034220	ion transmembrane transport	615	273	239.25	0.00271	0.104375	DE_genes	Neither
BP	GO:0009416	response to light stimulus	452	205	175.84	0.00271	0.104375	DE_genes	Neither
BP	GO:0009902	chloroplast relocation	23	16	8.95	0.00283	0.107144	DE_genes	Neither
BP	GO:0051667	establishment of plastid localization	23	16	8.95	0.00283	0.107144	DE_genes	Neither
BP	GO:0030001	metal ion transport	259	123	100.76	0.00283	0.107144	DE_genes	Neither
BP	GO:0042545	cell wall modification	53	31	20.62	0.00299	0.111418	DE_genes	Neither
BP	GO:0009836	fruit ripening, climacteric	14	11	5.45	0.003	0.111539	DE_genes	Neither
BP	GO:0046148	pigment biosynthetic process	138	70	53.68	0.00306	0.112793	DE_genes	Neither
BP	GO:0009938	negative regulation of gibberellic acid mediated signaling pathway	9	8	3.5	0.00308	0.113278	DE_genes	Neither
BP	GO:0042371	vitamin K biosynthetic process	9	8	3.5	0.00308	0.113278	DE_genes	Neither
BP	GO:0042372	phylloquinone biosynthetic process	9	8	3.5	0.00308	0.113278	DE_genes	Neither
BP	GO:0042373	vitamin K metabolic process	9	8	3.5	0.00308	0.113278	DE_genes	Neither
BP	GO:0042374	phylloquinone metabolic process	9	8	3.5	0.00308	0.113278	DE_genes	Neither
BP	GO:0009767	photosynthetic electron transport chain	45	27	17.51	0.00332	0.11945	DE_genes	Neither
BP	GO:0015995	chlorophyll biosynthetic process	41	25	15.95	0.00344	0.122512	DE_genes	Neither
BP	GO:0010167	response to nitrate	33	21	12.84	0.00348	0.123179	DE_genes	Neither
BP	GO:0009658	chloroplast organization	256	121	99.59	0.00372	0.128648	DE_genes	Neither
BP	GO:1902170	cellular response to reactive nitrogen species	16	12	6.22	0.00372	0.128648	DE_genes	Neither
BP	GO:0009668	plastid membrane organization	62	35	24.12	0.00377	0.129989	DE_genes	Neither
BP	GO:0009736	cytokinin-activated signaling pathway	60	34	23.34	0.00393	0.133715	DE_genes	Neither
BP	GO:0030243	cellulose metabolic process	88	47	34.23	0.00396	0.134538	DE_genes	Neither
BP	GO:0010027	thylakoid membrane organization	58	33	22.56	0.00409	0.137543	DE_genes	Neither
BP	GO:0009820	alkaloid metabolic process	95	50	36.96	0.00446	0.146208	DE_genes	Neither
BP	GO:1902022	L-lysine transport	11	9	4.28	0.00474	0.152538	DE_genes	Neither
BP	GO:1903401	L-lysine transmembrane transport	11	9	4.28	0.00474	0.152538	DE_genes	Neither
BP	GO:0019853	L-ascorbic acid biosynthetic process	22	15	8.56	0.00517	0.162011	DE_genes	Neither
BP	GO:0071941	nitrogen cycle metabolic process	22	15	8.56	0.00517	0.162011	DE_genes	Neither
BP	GO:0023052	signaling	1581	663	615.04	0.00533	0.165636	DE_genes	Neither
BP	GO:0010089	xylem development	24	16	9.34	0.00544	0.168152	DE_genes	Neither
BP	GO:0019852	L-ascorbic acid metabolic process	26	17	10.11	0.00563	0.172689	DE_genes	Neither
BP	GO:0051923	sulfation	34	21	13.23	0.00579	0.176475	DE_genes	Neither
BP	GO:0010597	green leaf volatile biosynthetic process	59	33	22.95	0.00586	0.178	DE_genes	Neither
BP	GO:0019372	lipoxygenase pathway	59	33	22.95	0.00586	0.178	DE_genes	Neither
BP	GO:0007165	signal transduction	1571	658	611.15	0.00618	0.184527	DE_genes	Neither
BP	GO:0006355	regulation of transcription, DNA-templated	2197	908	854.68	0.00696	0.199784	DE_genes	Neither
BP	GO:1903506	regulation of nucleic acid-templated transcription	2197	908	854.68	0.00696	0.199784	DE_genes	Neither
BP	GO:2001141	regulation of RNA biosynthetic process	2197	908	854.68	0.00696	0.199784	DE_genes	Neither
BP	GO:0042060	wound healing	8	7	3.11	0.0071	0.202648	DE_genes	Neither
BP	GO:0010817	regulation of hormone levels	230	108	89.47	0.00747	0.209594	DE_genes	Neither
BP	GO:0048878	chemical homeostasis	327	149	127.21	0.00776	0.215126	DE_genes	Neither
BP	GO:0098771	inorganic ion homeostasis	207	98	80.53	0.0079	0.217705	DE_genes	Neither
BP	GO:0008037	cell recognition	104	53	40.46	0.00813	0.221358	DE_genes	Neither
BP	GO:0048544	recognition of pollen	104	53	40.46	0.00813	0.221358	DE_genes	Neither
BP	GO:0010258	NADH dehydrogenase complex (plastoquinone) assembly	5	5	1.95	0.0089	0.235676	DE_genes	Neither
BP	GO:0045038	protein import into chloroplast thylakoid membrane	5	5	1.95	0.0089	0.235676	DE_genes	Neither
BP	GO:0046203	spermidine catabolic process	5	5	1.95	0.0089	0.235676	DE_genes	Neither
BP	GO:0009644	response to high light intensity	33	20	12.84	0.00942	0.243165	DE_genes	Neither
BP	GO:0009685	gibberellin metabolic process	33	20	12.84	0.00942	0.243165	DE_genes	Neither
BP	GO:0006817	phosphate ion transport	148	72	57.58	0.00975	0.249056	DE_genes	Neither
CC	GO:0031976	plastid thylakoid	274	195	107.12	2.6e-27	5.90618e-24	DE_genes	Neither
CC	GO:0009534	chloroplast thylakoid	273	194	106.73	4.8e-27	1.04923e-23	DE_genes	Neither
CC	GO:0055035	plastid thylakoid membrane	232	168	90.7	4.4e-25	6.06844e-22	DE_genes	Neither
CC	GO:0009535	chloroplast thylakoid membrane	231	167	90.31	8.3e-25	1.0927e-21	DE_genes	Neither
CC	GO:0042651	thylakoid membrane	252	178	98.52	2e-24	2.49144e-21	DE_genes	Neither
CC	GO:0034357	photosynthetic membrane	262	181	102.43	4.8e-23	4.96509e-20	DE_genes	Neither
CC	GO:0009526	plastid envelope	518	305	202.52	2.5e-20	1.90546e-17	DE_genes	Neither
CC	GO:0048046	apoplast	226	153	88.36	2.2e-18	1.35571e-15	DE_genes	Neither
CC	GO:0031226	intrinsic component of plasma membrane	371	227	145.04	3.5e-18	2.09011e-15	DE_genes	Neither
CC	GO:0016020	membrane	13042	5369	5098.85	1.5e-17	8.35471e-15	DE_genes	Neither
CC	GO:0031225	anchored component of membrane	285	182	111.42	1.6e-17	8.82682e-15	DE_genes	Neither
CC	GO:0042170	plastid membrane	415	247	162.25	1.7e-17	9.29002e-15	DE_genes	Neither
CC	GO:0009505	plant-type cell wall	170	120	66.46	6.9e-17	3.43081e-14	DE_genes	Neither
CC	GO:0031224	intrinsic component of membrane	11949	4944	4671.54	1e-16	4.82717e-14	DE_genes	Neither
CC	GO:0030312	external encapsulating structure	184	127	71.94	1.5e-16	6.95112e-14	DE_genes	Neither
CC	GO:0005618	cell wall	174	121	68.03	3.2e-16	1.44252e-13	DE_genes	Neither
CC	GO:0016021	integral component of membrane	11904	4920	4653.94	5.5e-16	2.42276e-13	DE_genes	Neither
CC	GO:0009579	thylakoid	474	269	185.31	2.9e-15	1.17063e-12	DE_genes	Neither
CC	GO:0046658	anchored component of plasma membrane	261	164	102.04	5.5e-15	2.1673e-12	DE_genes	Neither
CC	GO:0009507	chloroplast	1856	876	725.61	5.4e-14	1.92493e-11	DE_genes	Neither
CC	GO:0009521	photosystem	87	65	34.01	1.5e-11	4.12774e-09	DE_genes	Neither
CC	GO:0009532	plastid stroma	277	163	108.29	1.8e-11	4.89515e-09	DE_genes	Neither
CC	GO:0009570	chloroplast stroma	275	162	107.51	1.8e-11	4.89515e-09	DE_genes	Neither
CC	GO:0009536	plastid	2083	949	814.36	1.2e-10	3.07572e-08	DE_genes	Neither
CC	GO:0009523	photosystem II	76	57	29.71	2e-10	4.99362e-08	DE_genes	Neither
CC	GO:0009522	photosystem I	34	31	13.29	3.2e-10	7.85437e-08	DE_genes	Neither
CC	GO:0031977	thylakoid lumen	23	22	8.99	1.5e-08	3.1255e-06	DE_genes	Neither
CC	GO:0009543	chloroplast thylakoid lumen	16	16	6.26	3e-07	5.05904e-05	DE_genes	Neither
CC	GO:0031978	plastid thylakoid lumen	16	16	6.26	3e-07	5.05904e-05	DE_genes	Neither
CC	GO:0110165	cellular anatomical entity	19390	7603	7580.64	3.6e-07	5.94113e-05	DE_genes	Neither
CC	GO:0005615	extracellular space	188	99	73.5	0.0001	0.00841336	DE_genes	Neither
CC	GO:0009501	amyloplast	28	21	10.95	0.00012	0.00974912	DE_genes	Neither
CC	GO:0009654	photosystem II oxygen evolving complex	28	21	10.95	0.00012	0.00974912	DE_genes	Neither
CC	GO:0005887	integral component of plasma membrane	109	62	42.61	0.00012	0.00974912	DE_genes	Neither
CC	GO:0010287	plastoglobule	18	15	7.04	0.00016	0.0123575	DE_genes	Neither
CC	GO:0009941	chloroplast envelope	286	141	111.81	0.00026	0.0180585	DE_genes	Neither
CC	GO:0010598	NAD(P)H dehydrogenase complex (plastoquinone)	11	10	4.3	0.00059	0.0350706	DE_genes	Neither
CC	GO:0098807	chloroplast thylakoid membrane protein complex	7	7	2.74	0.00139	0.0659166	DE_genes	Neither
CC	GO:0031967	organelle envelope	976	423	381.57	0.00306	0.112793	DE_genes	Neither
CC	GO:0031975	envelope	976	423	381.57	0.00306	0.112793	DE_genes	Neither
MF	GO:0020037	heme binding	592	369	234.57	8.8e-30	7.84229e-26	DE_genes	Neither
MF	GO:0016798	hydrolase activity, acting on glycosyl bonds	585	346	231.8	3.1e-22	2.87313e-19	DE_genes	Neither
MF	GO:0004553	hydrolase activity, hydrolyzing O-glycosyl compounds	514	309	203.67	1.7e-21	1.45888e-18	DE_genes	Neither
MF	GO:0004601	peroxidase activity	283	186	112.14	3.9e-19	2.68942e-16	DE_genes	Neither
MF	GO:0016684	oxidoreductase activity, acting on peroxide as acceptor	285	187	112.93	4.1e-19	2.79408e-16	DE_genes	Neither
MF	GO:0043531	ADP binding	375	232	148.59	1.4e-18	9.01071e-16	DE_genes	Neither
MF	GO:0004497	monooxygenase activity	487	284	192.97	2.7e-17	1.43486e-14	DE_genes	Neither
MF	GO:0016209	antioxidant activity	327	204	129.57	4.7e-17	2.38818e-14	DE_genes	Neither
MF	GO:0003700	DNA-binding transcription factor activity	1180	590	467.56	6e-14	2.1128e-11	DE_genes	Neither
MF	GO:0022857	transmembrane transporter activity	1338	659	530.17	8.7e-14	2.96445e-11	DE_genes	Neither
MF	GO:0016705	oxidoreductase activity, acting on paired donors, with incorporation or reduction of molecular oxygen	549	301	217.54	2.1e-13	6.89205e-11	DE_genes	Neither
MF	GO:0005506	iron ion binding	451	254	178.7	3.2e-13	1.03266e-10	DE_genes	Neither
MF	GO:0008422	beta-glucosidase activity	118	85	46.76	8.5e-13	2.61205e-10	DE_genes	Neither
MF	GO:0005215	transporter activity	1389	674	550.38	1.8e-12	5.34702e-10	DE_genes	Neither
MF	GO:0015926	glucosidase activity	140	96	55.47	3.5e-12	1.02654e-09	DE_genes	Neither
MF	GO:0046527	glucosyltransferase activity	314	180	124.42	1.3e-10	3.31735e-08	DE_genes	Neither
MF	GO:0016709	oxidoreductase activity, acting on paired donors, with incorporation or reduction of molecular oxygen, NAD(P)H as one donor, and incorporation of one ...	179	113	70.93	1.5e-10	3.81092e-08	DE_genes	Neither
MF	GO:0016758	hexosyltransferase activity	563	288	223.08	1.3e-08	2.71365e-06	DE_genes	Neither
MF	GO:0015291	secondary active transmembrane transporter activity	348	189	137.89	1.6e-08	3.29828e-06	DE_genes	Neither
MF	GO:0022804	active transmembrane transporter activity	573	291	227.05	2.6e-08	5.18443e-06	DE_genes	Neither
MF	GO:0019904	protein domain specific binding	32	28	12.68	2.8e-08	5.55455e-06	DE_genes	Neither
MF	GO:0035251	UDP-glucosyltransferase activity	270	150	106.98	7.3e-08	1.37515e-05	DE_genes	Neither
MF	GO:0004857	enzyme inhibitor activity	285	157	112.93	7.7e-08	1.44113e-05	DE_genes	Neither
MF	GO:0140678	molecular function inhibitor activity	285	157	112.93	7.7e-08	1.44113e-05	DE_genes	Neither
MF	GO:0140110	transcription regulator activity	1343	620	532.15	2.6e-07	4.42313e-05	DE_genes	Neither
MF	GO:0102483	scopolin beta-glucosidase activity	34	28	13.47	4.1e-07	6.72795e-05	DE_genes	Neither
MF	GO:0033907	beta-D-fucosidase activity	25	22	9.91	7.8e-07	0.000120326	DE_genes	Neither
MF	GO:0004672	protein kinase activity	1617	732	640.72	8.1e-07	0.000124127	DE_genes	Neither
MF	GO:0016168	chlorophyll binding	38	30	15.06	8.8e-07	0.000133792	DE_genes	Neither
MF	GO:0008194	UDP-glycosyltransferase activity	414	212	164.04	9.3e-07	0.000140472	DE_genes	Neither
MF	GO:0004364	glutathione transferase activity	120	73	47.55	2e-06	0.000286408	DE_genes	Neither
MF	GO:0004674	protein serine/threonine kinase activity	1252	574	496.09	2.1e-06	0.000300357	DE_genes	Neither
MF	GO:0030246	carbohydrate binding	512	253	202.87	3.4e-06	0.000463954	DE_genes	Neither
MF	GO:0102726	DIMBOA glucoside beta-D-glucosidase activity	28	23	11.09	5.1e-06	0.000673712	DE_genes	Neither
MF	GO:0015293	symporter activity	139	81	55.08	6.4e-06	0.000823836	DE_genes	Neither
MF	GO:0030247	polysaccharide binding	127	75	50.32	7.1e-06	0.00090689	DE_genes	Neither
MF	GO:0016773	phosphotransferase activity, alcohol group as acceptor	1832	813	725.91	7.5e-06	0.000954824	DE_genes	Neither
MF	GO:0042973	glucan endo-1,3-beta-D-glucosidase activity	57	39	22.59	1e-05	0.00122207	DE_genes	Neither
MF	GO:0016762	xyloglucan:xyloglucosyl transferase activity	39	29	15.45	1.1e-05	0.00132886	DE_genes	Neither
MF	GO:0016682	oxidoreductase activity, acting on diphenols and related substances as donors, oxygen as acceptor	48	34	19.02	1.2e-05	0.0014347	DE_genes	Neither
MF	GO:0004185	serine-type carboxypeptidase activity	67	44	26.55	1.4e-05	0.00165334	DE_genes	Neither
MF	GO:0004568	chitinase activity	52	36	20.6	1.5e-05	0.00175533	DE_genes	Neither
MF	GO:0000978	RNA polymerase II cis-regulatory region sequence-specific DNA binding	283	147	112.14	1.6e-05	0.00187047	DE_genes	Neither
MF	GO:0000987	cis-regulatory region sequence-specific DNA binding	292	151	115.7	1.7e-05	0.00197343	DE_genes	Neither
MF	GO:0015294	solute:cation symporter activity	30	23	11.89	4.1e-05	0.00410894	DE_genes	Neither
MF	GO:0016757	glycosyltransferase activity	875	403	346.71	4.4e-05	0.00433829	DE_genes	Neither
MF	GO:0015295	solute:proton symporter activity	25	20	9.91	4.5e-05	0.00440316	DE_genes	Neither
MF	GO:0000981	DNA-binding transcription factor activity, RNA polymerase II-specific	321	162	127.19	4.7e-05	0.00455652	DE_genes	Neither
MF	GO:0015318	inorganic molecular entity transmembrane transporter activity	556	265	220.31	5.7e-05	0.00533837	DE_genes	Neither
MF	GO:0043565	sequence-specific DNA binding	1008	458	399.41	6.7e-05	0.0061555	DE_genes	Neither
MF	GO:0016298	lipase activity	217	114	85.98	7.3e-05	0.00660203	DE_genes	Neither
MF	GO:0090729	toxin activity	38	27	15.06	8.5e-05	0.00748853	DE_genes	Neither
MF	GO:0015144	carbohydrate transmembrane transporter activity	81	49	32.1	0.00011	0.00910266	DE_genes	Neither
MF	GO:0016679	oxidoreductase activity, acting on diphenols and related substances as donors	54	35	21.4	0.00016	0.0123575	DE_genes	Neither
MF	GO:0005351	carbohydrate:proton symporter activity	18	15	7.13	0.00019	0.0141192	DE_genes	Neither
MF	GO:0005402	carbohydrate:cation symporter activity	18	15	7.13	0.00019	0.0141192	DE_genes	Neither
MF	GO:0000976	transcription cis-regulatory region binding	625	290	247.65	0.00027	0.0186302	DE_genes	Neither
MF	GO:0001067	transcription regulatory region nucleic acid binding	625	290	247.65	0.00027	0.0186302	DE_genes	Neither
MF	GO:0000977	RNA polymerase II transcription regulatory region sequence-specific DNA binding	312	153	123.63	0.00042	0.0267792	DE_genes	Neither
MF	GO:0015075	ion transmembrane transporter activity	612	283	242.5	0.00042	0.0267792	DE_genes	Neither
MF	GO:0004190	aspartic-type endopeptidase activity	137	74	54.28	0.00044	0.0277944	DE_genes	Neither
MF	GO:0070001	aspartic-type peptidase activity	137	74	54.28	0.00044	0.0277944	DE_genes	Neither
MF	GO:0008236	serine-type peptidase activity	241	121	95.49	0.00052	0.0318409	DE_genes	Neither
MF	GO:0017171	serine hydrolase activity	241	121	95.49	0.00052	0.0318409	DE_genes	Neither
MF	GO:0045548	phenylalanine ammonia-lyase activity	14	12	5.55	0.00055	0.0333605	DE_genes	Neither
MF	GO:0140359	ABC-type transporter activity	106	59	42	0.00059	0.0350706	DE_genes	Neither
MF	GO:0042626	ATPase-coupled transmembrane transporter activity	182	94	72.12	0.00064	0.0371283	DE_genes	Neither
MF	GO:0033293	monocarboxylic acid binding	51	32	20.21	0.0007	0.0397531	DE_genes	Neither
MF	GO:0005507	copper ion binding	84	48	33.28	0.00085	0.0455688	DE_genes	Neither
MF	GO:0015205	nucleobase transmembrane transporter activity	23	17	9.11	0.0009	0.0477194	DE_genes	Neither
MF	GO:0052716	hydroquinone:oxygen oxidoreductase activity	23	17	9.11	0.0009	0.0477194	DE_genes	Neither
MF	GO:0004565	beta-galactosidase activity	46	29	18.23	0.00111	0.0559598	DE_genes	Neither
MF	GO:0005345	purine nucleobase transmembrane transporter activity	18	14	7.13	0.00114	0.057149	DE_genes	Neither
MF	GO:0003680	minor groove of adenine-thymine-rich DNA binding	27	19	10.7	0.00119	0.0590423	DE_genes	Neither
MF	GO:0005516	calmodulin binding	163	84	64.59	0.00131	0.0634474	DE_genes	Neither
MF	GO:1990837	sequence-specific double-stranded DNA binding	645	293	255.57	0.00132	0.063825	DE_genes	Neither
MF	GO:0032977	membrane insertase activity	20	15	7.92	0.00143	0.067181	DE_genes	Neither
MF	GO:0140597	protein carrier activity	20	15	7.92	0.00143	0.067181	DE_genes	Neither
MF	GO:0030414	peptidase inhibitor activity	92	51	36.45	0.00151	0.070143	DE_genes	Neither
MF	GO:0005372	water transmembrane transporter activity	33	22	13.08	0.00152	0.0704662	DE_genes	Neither
MF	GO:0015250	water channel activity	33	22	13.08	0.00152	0.0704662	DE_genes	Neither
MF	GO:0016701	oxidoreductase activity, acting on single donors with incorporation of molecular oxygen	86	48	34.08	0.00169	0.0760349	DE_genes	Neither
MF	GO:0015297	antiporter activity	182	92	72.12	0.00173	0.0770269	DE_genes	Neither
MF	GO:0015925	galactosidase activity	57	34	22.59	0.00174	0.077146	DE_genes	Neither
MF	GO:0015211	purine nucleoside transmembrane transporter activity	15	12	5.94	0.00174	0.077146	DE_genes	Neither
MF	GO:0016872	intramolecular lyase activity	15	12	5.94	0.00174	0.077146	DE_genes	Neither
MF	GO:0015112	nitrate transmembrane transporter activity	26	18	10.3	0.00215	0.0887359	DE_genes	Neither
MF	GO:0004866	endopeptidase inhibitor activity	91	50	36.06	0.00216	0.0889585	DE_genes	Neither
MF	GO:0004175	endopeptidase activity	483	222	191.38	0.0024	0.0965769	DE_genes	Neither
MF	GO:0004499	N,N-dimethylaniline monooxygenase activity	30	20	11.89	0.00248	0.0986652	DE_genes	Neither
MF	GO:0051213	dioxygenase activity	238	116	94.3	0.00254	0.0997844	DE_genes	Neither
MF	GO:0015154	disaccharide transmembrane transporter activity	12	10	4.75	0.00258	0.100979	DE_genes	Neither
MF	GO:0015157	oligosaccharide transmembrane transporter activity	12	10	4.75	0.00258	0.100979	DE_genes	Neither
MF	GO:0060089	molecular transducer activity	291	139	115.31	0.00272	0.104655	DE_genes	Neither
MF	GO:0030598	rRNA N-glycosylase activity	19	14	7.53	0.00275	0.105669	DE_genes	Neither
MF	GO:0050734	hydroxycinnamoyltransferase activity	120	63	47.55	0.00281	0.106701	DE_genes	Neither
MF	GO:0050661	NADP binding	77	43	30.51	0.00284	0.107488	DE_genes	Neither
MF	GO:0046910	pectinesterase inhibitor activity	42	26	16.64	0.00287	0.108129	DE_genes	Neither
MF	GO:0061135	endopeptidase regulator activity	92	50	36.45	0.00293	0.10957	DE_genes	Neither
MF	GO:0004373	glycogen (starch) synthase activity	9	8	3.57	0.00354	0.124466	DE_genes	Neither
MF	GO:0047172	shikimate O-hydroxycinnamoyltransferase activity	9	8	3.57	0.00354	0.124466	DE_genes	Neither
MF	GO:0050737	O-hydroxycinnamoyltransferase activity	9	8	3.57	0.00354	0.124466	DE_genes	Neither
MF	GO:0061134	peptidase regulator activity	95	51	37.64	0.00375	0.129453	DE_genes	Neither
MF	GO:0042910	xenobiotic transmembrane transporter activity	59	34	23.38	0.00384	0.131347	DE_genes	Neither
MF	GO:0046915	transition metal ion transmembrane transporter activity	78	43	30.91	0.00393	0.133715	DE_genes	Neither
MF	GO:0019840	isoprenoid binding	27	18	10.7	0.00407	0.137269	DE_genes	Neither
MF	GO:2001070	starch binding	16	12	6.34	0.00445	0.146046	DE_genes	Neither
MF	GO:0043178	alcohol binding	41	25	16.25	0.00459	0.149036	DE_genes	Neither
MF	GO:0004806	triglyceride lipase activity	39	24	15.45	0.0046	0.149225	DE_genes	Neither
MF	GO:0051119	sugar transmembrane transporter activity	62	35	24.57	0.00534	0.165813	DE_genes	Neither
MF	GO:0008515	sucrose transmembrane transporter activity	11	9	4.36	0.00549	0.169291	DE_genes	Neither
MF	GO:0015174	basic amino acid transmembrane transporter activity	11	9	4.36	0.00549	0.169291	DE_genes	Neither
MF	GO:0015189	L-lysine transmembrane transporter activity	11	9	4.36	0.00549	0.169291	DE_genes	Neither
MF	GO:0016623	oxidoreductase activity, acting on the aldehyde or oxo group of donors, oxygen as acceptor	11	9	4.36	0.00549	0.169291	DE_genes	Neither
MF	GO:0042887	amide transmembrane transporter activity	60	34	23.77	0.00553	0.170389	DE_genes	Neither
MF	GO:0035673	oligopeptide transmembrane transporter activity	52	30	20.6	0.00629	0.187281	DE_genes	Neither
MF	GO:0019901	protein kinase binding	82	44	32.49	0.00686	0.197796	DE_genes	Neither
MF	GO:0010427	abscisic acid binding	26	17	10.3	0.00701	0.20112	DE_genes	Neither
MF	GO:0008810	cellulase activity	28	18	11.09	0.00721	0.204729	DE_genes	Neither
MF	GO:0004864	protein phosphatase inhibitor activity	34	21	13.47	0.00742	0.209103	DE_genes	Neither
MF	GO:0031406	carboxylic acid binding	109	56	43.19	0.00832	0.225155	DE_genes	Neither
MF	GO:1904680	peptide transmembrane transporter activity	53	30	21	0.00906	0.238034	DE_genes	Neither
MF	GO:0010277	chlorophyllide a oxygenase [overall] activity	5	5	1.98	0.00976	0.249056	DE_genes	Neither
MF	GO:0015181	arginine transmembrane transporter activity	5	5	1.98	0.00976	0.249056	DE_genes	Neither
MF	GO:0019825	oxygen binding	5	5	1.98	0.00976	0.249056	DE_genes	Neither
MF	GO:0052902	spermidine:oxygen oxidoreductase (3-aminopropanal-forming) activity	5	5	1.98	0.00976	0.249056	DE_genes	Neither
MF	GO:0052904	N1-acetylspermidine:oxygen oxidoreductase (3-acetamidopropanal-forming) activity	5	5	1.98	0.00976	0.249056	DE_genes	Neither
MF	GO:0061459	L-arginine transmembrane transporter activity	5	5	1.98	0.00976	0.249056	DE_genes	Neither
BP	GO:0006559	L-phenylalanine catabolic process	18	13	7	0.00432	0.142795	DE_genes	sRTD
BP	GO:1902222	erythrose 4-phosphate/phosphoenolpyruvate family amino acid catabolic process	18	13	7	0.00432	0.142795	DE_genes	sRTD
BP	GO:0016101	diterpenoid metabolic process	63	35	24.51	0.00534	0.165813	DE_genes	sRTD
BP	GO:0006694	steroid biosynthetic process	93	48	36.18	0.00848	0.227888	DE_genes	sRTD
BP	GO:0042592	homeostatic process	374	168	145.49	0.00955	0.245754	DE_genes	sRTD
BP	GO:0033014	tetrapyrrole biosynthetic process	59	6	1.1	0.00081	0.043871	DAS_genes	sRTD & cRTD
BP	GO:0009845	seed germination	94	7	1.76	0.00193	0.0824463	DAS_genes	sRTD & cRTD
BP	GO:0016108	tetraterpenoid metabolic process	29	4	0.54	0.00198	0.083779	DAS_genes	sRTD & cRTD
BP	GO:0016116	carotenoid metabolic process	29	4	0.54	0.00198	0.083779	DAS_genes	sRTD & cRTD
BP	GO:0009791	post-embryonic development	880	29	16.47	0.00233	0.094449	DAS_genes	sRTD & cRTD
BP	GO:0006778	porphyrin-containing compound metabolic process	73	6	1.37	0.00245	0.0976393	DAS_genes	sRTD & cRTD
BP	GO:0090351	seedling development	103	7	1.93	0.00324	0.11741	DAS_genes	sRTD & cRTD
BP	GO:0033013	tetrapyrrole metabolic process	78	6	1.46	0.00341	0.121705	DAS_genes	sRTD & cRTD
BP	GO:0030198	extracellular matrix organization	20	3	0.37	0.00585	0.177836	DAS_genes	sRTD & cRTD
BP	GO:0043062	extracellular structure organization	20	3	0.37	0.00585	0.177836	DAS_genes	sRTD & cRTD
BP	GO:0010380	regulation of chlorophyll biosynthetic process	7	2	0.13	0.0069	0.198752	DAS_genes	sRTD & cRTD
BP	GO:0016109	tetraterpenoid biosynthetic process	22	3	0.41	0.00769	0.213492	DAS_genes	sRTD & cRTD
BP	GO:0016117	carotenoid biosynthetic process	22	3	0.41	0.00769	0.213492	DAS_genes	sRTD & cRTD
BP	GO:0042939	tripeptide transport	22	3	0.41	0.00769	0.213492	DAS_genes	sRTD & cRTD
BP	GO:0002215	defense response to nematode	8	2	0.15	0.00908	0.238034	DAS_genes	sRTD & cRTD
BP	GO:0090056	regulation of chlorophyll metabolic process	8	2	0.15	0.00908	0.238034	DAS_genes	sRTD & cRTD
BP	GO:1901463	regulation of tetrapyrrole biosynthetic process	8	2	0.15	0.00908	0.238034	DAS_genes	sRTD & cRTD
CC	GO:0005737	cytoplasm	8288	175	148.46	0.00232	0.0941095	DAS_genes	sRTD & cRTD
CC	GO:0009507	chloroplast	1856	49	33.25	0.00379	0.130562	DAS_genes	sRTD & cRTD
CC	GO:0031984	organelle subcompartment	971	28	17.39	0.00919	0.239415	DAS_genes	sRTD & cRTD
MF	GO:0036094	small molecule binding	3936	102	74.84	0.00037	0.0241223	DAS_genes	sRTD & cRTD
MF	GO:0000166	nucleotide binding	3708	97	70.5	0.00039	0.0251712	DAS_genes	sRTD & cRTD
MF	GO:1901265	nucleoside phosphate binding	3708	97	70.5	0.00039	0.0251712	DAS_genes	sRTD & cRTD
MF	GO:0043168	anion binding	3833	99	72.88	0.00053	0.032419	DAS_genes	sRTD & cRTD
MF	GO:0032555	purine ribonucleotide binding	3296	85	62.67	0.00156	0.0715476	DAS_genes	sRTD & cRTD
MF	GO:0035639	purine ribonucleoside triphosphate binding	3211	83	61.05	0.00168	0.0759093	DAS_genes	sRTD & cRTD
MF	GO:0017076	purine nucleotide binding	3317	85	63.07	0.00188	0.0810878	DAS_genes	sRTD & cRTD
MF	GO:0032559	adenyl ribonucleotide binding	3038	79	57.76	0.00189	0.0812469	DAS_genes	sRTD & cRTD
MF	GO:0005488	binding	12467	263	237.04	0.00199	0.0838042	DAS_genes	sRTD & cRTD
MF	GO:0005524	ATP binding	2953	77	56.15	0.00203	0.0850867	DAS_genes	sRTD & cRTD
MF	GO:0004719	protein-L-isoaspartate (D-aspartate) O-methyltransferase activity	4	2	0.08	0.00211	0.0877415	DAS_genes	sRTD & cRTD
MF	GO:0030554	adenyl nucleotide binding	3057	79	58.12	0.00225	0.0916551	DAS_genes	sRTD & cRTD
MF	GO:0032553	ribonucleotide binding	3341	85	63.52	0.00232	0.0941095	DAS_genes	sRTD & cRTD
MF	GO:0097367	carbohydrate derivative binding	3378	85	64.23	0.00318	0.115888	DAS_genes	sRTD & cRTD
MF	GO:0010340	carboxyl-O-methyltransferase activity	5	2	0.1	0.00347	0.123088	DAS_genes	sRTD & cRTD
MF	GO:0015562	efflux transmembrane transporter activity	5	2	0.1	0.00347	0.123088	DAS_genes	sRTD & cRTD
MF	GO:0051998	protein carboxyl O-methyltransferase activity	5	2	0.1	0.00347	0.123088	DAS_genes	sRTD & cRTD
MF	GO:1990136	linoleate 9S-lipoxygenase activity	5	2	0.1	0.00347	0.123088	DAS_genes	sRTD & cRTD
MF	GO:0052747	sinapyl alcohol dehydrogenase activity	20	3	0.38	0.00611	0.183287	DAS_genes	sRTD & cRTD
MF	GO:0042937	tripeptide transmembrane transporter activity	21	3	0.4	0.00703	0.201444	DAS_genes	sRTD & cRTD
MF	GO:0045551	cinnamyl-alcohol dehydrogenase activity	21	3	0.4	0.00703	0.201444	DAS_genes	sRTD & cRTD
MF	GO:0016891	endoribonuclease activity, producing 5'-phosphomonoesters	220	10	4.18	0.00966	0.247414	DAS_genes	sRTD & cRTD
BP	GO:0015995	chlorophyll biosynthetic process	41	6	0.77	0.00011	0.00910266	DAS_genes	cRTD
BP	GO:0006779	porphyrin-containing compound biosynthetic process	53	6	0.99	0.00045	0.0282719	DAS_genes	cRTD
BP	GO:0048827	phyllome development	268	14	5.02	0.00056	0.0338078	DAS_genes	cRTD
BP	GO:0015994	chlorophyll metabolic process	56	6	1.05	0.00061	0.0359094	DAS_genes	cRTD
BP	GO:0035670	plant-type ovary development	22	4	0.41	0.00068	0.039019	DAS_genes	cRTD
BP	GO:0048481	plant ovule development	22	4	0.41	0.00068	0.039019	DAS_genes	cRTD
BP	GO:0046148	pigment biosynthetic process	138	9	2.58	0.00118	0.0586718	DAS_genes	cRTD
BP	GO:0030100	regulation of endocytosis	4	2	0.07	0.00205	0.0856461	DAS_genes	cRTD
BP	GO:0048440	carpel development	32	4	0.6	0.00287	0.108129	DAS_genes	cRTD
BP	GO:0010906	regulation of glucose metabolic process	5	2	0.09	0.00337	0.120687	DAS_genes	cRTD
BP	GO:0042440	pigment metabolic process	161	9	3.01	0.00337	0.120687	DAS_genes	cRTD
BP	GO:0010067	procambium histogenesis	6	2	0.11	0.00499	0.157951	DAS_genes	cRTD
BP	GO:0015783	GDP-fucose transmembrane transport	6	2	0.11	0.00499	0.157951	DAS_genes	cRTD
BP	GO:0040011	locomotion	20	3	0.37	0.00585	0.177836	DAS_genes	cRTD
BP	GO:0048467	gynoecium development	40	4	0.75	0.00649	0.191367	DAS_genes	cRTD
BP	GO:0040008	regulation of growth	179	9	3.35	0.0067	0.195864	DAS_genes	cRTD
BP	GO:0048366	leaf development	179	9	3.35	0.0067	0.195864	DAS_genes	cRTD
BP	GO:0098739	import across plasma membrane	21	3	0.39	0.00674	0.196438	DAS_genes	cRTD
BP	GO:0016560	protein import into peroxisome matrix, docking	7	2	0.13	0.0069	0.198752	DAS_genes	cRTD
BP	GO:0010065	primary meristem tissue development	8	2	0.15	0.00908	0.238034	DAS_genes	cRTD
BP	GO:0090480	purine nucleotide-sugar transmembrane transport	8	2	0.15	0.00908	0.238034	DAS_genes	cRTD
BP	GO:1990573	potassium ion import across plasma membrane	8	2	0.15	0.00908	0.238034	DAS_genes	cRTD
BP	GO:0048437	floral organ development	125	7	2.34	0.00921	0.239775	DAS_genes	cRTD
CC	GO:0031901	early endosome membrane	4	2	0.07	0.00187	0.0808069	DAS_genes	cRTD
CC	GO:0005782	peroxisomal matrix	5	2	0.09	0.00309	0.113501	DAS_genes	cRTD
CC	GO:0031907	microbody lumen	5	2	0.09	0.00309	0.113501	DAS_genes	cRTD
CC	GO:0055028	cortical microtubule	23	3	0.41	0.00774	0.214777	DAS_genes	cRTD
CC	GO:0030981	cortical microtubule cytoskeleton	24	3	0.43	0.00873	0.232716	DAS_genes	cRTD
CC	GO:0030863	cortical cytoskeleton	25	3	0.45	0.00979	0.249767	DAS_genes	cRTD
MF	GO:0043167	ion binding	7113	173	135.24	2.8e-05	0.00300635	DAS_genes	cRTD
MF	GO:0000062	fatty-acyl-CoA binding	5	2	0.1	0.00347	0.123088	DAS_genes	cRTD
MF	GO:0120227	acyl-CoA binding	5	2	0.1	0.00347	0.123088	DAS_genes	cRTD
MF	GO:1901567	fatty acid derivative binding	5	2	0.1	0.00347	0.123088	DAS_genes	cRTD
MF	GO:0005457	GDP-fucose transmembrane transporter activity	6	2	0.11	0.00514	0.161815	DAS_genes	cRTD
MF	GO:0070300	phosphatidic acid binding	6	2	0.11	0.00514	0.161815	DAS_genes	cRTD
MF	GO:0036080	purine nucleotide-sugar transmembrane transporter activity	7	2	0.13	0.00711	0.202869	DAS_genes	cRTD
MF	GO:0016656	monodehydroascorbate reductase (NADH) activity	8	2	0.15	0.00936	0.242644	DAS_genes	cRTD
BP	GO:0002684	positive regulation of immune system process	52	5	0.97	0.00282	0.10694	DAS_genes	Neither
BP	GO:0002833	positive regulation of response to biotic stimulus	52	5	0.97	0.00282	0.10694	DAS_genes	Neither
BP	GO:0050778	positive regulation of immune response	52	5	0.97	0.00282	0.10694	DAS_genes	Neither
BP	GO:0031349	positive regulation of defense response	54	5	1.01	0.00333	0.119624	DAS_genes	Neither
BP	GO:0016123	xanthophyll biosynthetic process	6	2	0.11	0.00499	0.157951	DAS_genes	Neither
BP	GO:0048584	positive regulation of response to stimulus	172	9	3.22	0.0052	0.162643	DAS_genes	Neither
CC	GO:0043229	intracellular organelle	10804	229	193.53	6.2e-05	0.00575547	DAS_genes	Neither
CC	GO:0043226	organelle	10820	229	193.82	7e-05	0.00638052	DAS_genes	Neither
CC	GO:0043231	intracellular membrane-bounded organelle	10207	214	182.84	0.00043	0.0273266	DAS_genes	Neither
CC	GO:0043227	membrane-bounded organelle	10230	214	183.25	0.0005	0.0308609	DAS_genes	Neither
CC	GO:0005622	intracellular anatomical structure	12277	249	219.92	0.00058	0.0347436	DAS_genes	Neither
MF	GO:0004519	endonuclease activity	392	17	7.45	0.00145	0.0678455	DAS_genes	Neither
MF	GO:0019203	carbohydrate phosphatase activity	34	4	0.65	0.0038	0.130867	DAS_genes	Neither
MF	GO:0008883	glutamyl-tRNA reductase activity	6	2	0.11	0.00514	0.161815	DAS_genes	Neither
BP	GO:0016122	xanthophyll metabolic process	12	3	0.22	0.00126	0.0615403	DAS_genes	sRTD
BP	GO:0008380	RNA splicing	370	16	6.93	0.00173	0.0770269	DAS_genes	sRTD
BP	GO:0006782	protoporphyrinogen IX biosynthetic process	14	3	0.26	0.00203	0.0850867	DAS_genes	sRTD
BP	GO:0046501	protoporphyrinogen IX metabolic process	14	3	0.26	0.00203	0.0850867	DAS_genes	sRTD
BP	GO:0000398	mRNA splicing, via spliceosome	263	12	4.92	0.00413	0.138606	DAS_genes	sRTD
BP	GO:0032103	positive regulation of response to external stimulus	61	5	1.14	0.00564	0.172813	DAS_genes	sRTD
BP	GO:0016070	RNA metabolic process	4010	95	75.07	0.0061	0.183035	DAS_genes	sRTD
BP	GO:0000375	RNA splicing, via transesterification reactions	290	12	5.43	0.00877	0.23314	DAS_genes	sRTD
BP	GO:0000377	RNA splicing, via transesterification reactions with bulged adenosine as nucleophile	290	12	5.43	0.00877	0.23314	DAS_genes	sRTD
CC	GO:0009536	plastid	2083	58	37.31	0.00044	0.0277944	DAS_genes	sRTD
BP	GO:0043686	co-translational protein modification	7	5	1.12	0.00165	0.0749631	DE_trans	sRTD & cRTD
BP	GO:0006575	cellular modified amino acid metabolic process	335	74	53.58	0.00205	0.0856461	DE_trans	sRTD & cRTD
BP	GO:0009608	response to symbiont	48	16	7.68	0.00237	0.0955023	DE_trans	sRTD & cRTD
BP	GO:0009610	response to symbiotic fungus	48	16	7.68	0.00237	0.0955023	DE_trans	sRTD & cRTD
BP	GO:0010230	alternative respiration	11	6	1.76	0.00371	0.128494	DE_trans	sRTD & cRTD
BP	GO:0006810	transport	5889	1010	941.87	0.00483	0.15509	DE_trans	sRTD & cRTD
BP	GO:0005978	glycogen biosynthetic process	26	10	4.16	0.00485	0.155345	DE_trans	sRTD & cRTD
BP	GO:0010158	abaxial cell fate specification	26	10	4.16	0.00485	0.155345	DE_trans	sRTD & cRTD
BP	GO:0071365	cellular response to auxin stimulus	379	80	60.62	0.00499	0.157951	DE_trans	sRTD & cRTD
BP	GO:0009734	auxin-activated signaling pathway	371	78	59.34	0.0061	0.183035	DE_trans	sRTD & cRTD
BP	GO:0010581	regulation of starch biosynthetic process	19	8	3.04	0.0061	0.183035	DE_trans	sRTD & cRTD
BP	GO:0035434	copper ion transmembrane transport	27	10	4.32	0.00661	0.193918	DE_trans	sRTD & cRTD
BP	GO:0080112	seed growth	27	10	4.32	0.00661	0.193918	DE_trans	sRTD & cRTD
BP	GO:0009820	alkaloid metabolic process	165	39	26.39	0.00682	0.197577	DE_trans	sRTD & cRTD
BP	GO:0030001	metal ion transport	579	115	92.6	0.00731	0.206656	DE_trans	sRTD & cRTD
BP	GO:0097167	circadian regulation of translation	6	4	0.96	0.00747	0.209594	DE_trans	sRTD & cRTD
BP	GO:0051234	establishment of localization	6025	1028	963.62	0.00769	0.213492	DE_trans	sRTD & cRTD
BP	GO:0009955	adaxial/abaxial pattern specification	36	12	5.76	0.00801	0.21912	DE_trans	sRTD & cRTD
BP	GO:0006544	glycine metabolic process	28	10	4.48	0.00884	0.234624	DE_trans	sRTD & cRTD
BP	GO:0010118	stomatal movement	173	40	27.67	0.0091	0.238034	DE_trans	sRTD & cRTD
BP	GO:0009651	response to salt stress	499	100	79.81	0.00911	0.238188	DE_trans	sRTD & cRTD
BP	GO:0006775	fat-soluble vitamin metabolic process	59	17	9.44	0.00929	0.241207	DE_trans	sRTD & cRTD
BP	GO:0042362	fat-soluble vitamin biosynthetic process	59	17	9.44	0.00929	0.241207	DE_trans	sRTD & cRTD
BP	GO:0001708	cell fate specification	50	15	8	0.00954	0.245552	DE_trans	sRTD & cRTD
MF	GO:0008453	alanine-glyoxylate transaminase activity	4	4	0.65	0.0007	0.0397531	DE_trans	sRTD & cRTD
MF	GO:0018488	aryl-aldehyde oxidase activity	7	5	1.14	0.00179	0.0786704	DE_trans	sRTD & cRTD
MF	GO:0043546	molybdopterin cofactor binding	7	5	1.14	0.00179	0.0786704	DE_trans	sRTD & cRTD
MF	GO:0050302	indole-3-acetaldehyde oxidase activity	7	5	1.14	0.00179	0.0786704	DE_trans	sRTD & cRTD
MF	GO:0015020	glucuronosyltransferase activity	67	20	10.91	0.00398	0.135098	DE_trans	sRTD & cRTD
MF	GO:0009916	alternative oxidase activity	11	6	1.79	0.00407	0.137269	DE_trans	sRTD & cRTD
MF	GO:0004587	ornithine-oxo-acid transaminase activity	3	3	0.49	0.00431	0.142795	DE_trans	sRTD & cRTD
MF	GO:0004781	sulfate adenylyltransferase (ATP) activity	3	3	0.49	0.00431	0.142795	DE_trans	sRTD & cRTD
MF	GO:0050155	ornithine(lysine) transaminase activity	3	3	0.49	0.00431	0.142795	DE_trans	sRTD & cRTD
MF	GO:0009931	calcium-dependent protein serine/threonine kinase activity	64	19	10.42	0.00526	0.164035	DE_trans	sRTD & cRTD
MF	GO:0010857	calcium-dependent protein kinase activity	64	19	10.42	0.00526	0.164035	DE_trans	sRTD & cRTD
MF	GO:0050105	L-gulonolactone oxidase activity	15	7	2.44	0.00576	0.175885	DE_trans	sRTD & cRTD
MF	GO:0048038	quinone binding	56	17	9.12	0.00631	0.18778	DE_trans	sRTD & cRTD
MF	GO:0015932	nucleobase-containing compound transmembrane transporter activity	167	40	27.18	0.00662	0.194162	DE_trans	sRTD & cRTD
MF	GO:0046915	transition metal ion transmembrane transporter activity	142	35	23.11	0.00666	0.19499	DE_trans	sRTD & cRTD
MF	GO:0016799	hydrolase activity, hydrolyzing N-glycosyl compounds	113	29	18.39	0.00712	0.202869	DE_trans	sRTD & cRTD
MF	GO:0005375	copper ion transmembrane transporter activity	27	10	4.39	0.00751	0.210309	DE_trans	sRTD & cRTD
MF	GO:0004020	adenylylsulfate kinase activity	6	4	0.98	0.00797	0.21849	DE_trans	sRTD & cRTD
MF	GO:0102721	ubiquinol:oxygen oxidoreductase activity	6	4	0.98	0.00797	0.21849	DE_trans	sRTD & cRTD
MF	GO:0004031	aldehyde oxidase activity	9	5	1.46	0.00806	0.219969	DE_trans	sRTD & cRTD
MF	GO:1901505	carbohydrate derivative transmembrane transporter activity	190	44	30.93	0.0086	0.230578	DE_trans	sRTD & cRTD
BP	GO:0009812	flavonoid metabolic process	148	47	23.67	1.4e-06	0.000205307	DE_trans	cRTD
BP	GO:1904823	purine nucleobase transmembrane transport	31	16	4.96	4.8e-06	0.000636987	DE_trans	cRTD
BP	GO:0006863	purine nucleobase transport	32	16	5.12	8.1e-06	0.00102	DE_trans	cRTD
BP	GO:0015858	nucleoside transport	25	13	4	3.4e-05	0.00352954	DE_trans	cRTD
BP	GO:1901642	nucleoside transmembrane transport	25	13	4	3.4e-05	0.00352954	DE_trans	cRTD
BP	GO:0045165	cell fate commitment	101	32	16.15	6.7e-05	0.0061555	DE_trans	cRTD
BP	GO:0120252	hydrocarbon metabolic process	151	43	24.15	7.6e-05	0.00683599	DE_trans	cRTD
BP	GO:0014070	response to organic cyclic compound	340	80	54.38	0.00019	0.0141192	DE_trans	cRTD
BP	GO:0010380	regulation of chlorophyll biosynthetic process	10	7	1.6	0.0002	0.0147394	DE_trans	cRTD
BP	GO:0046208	spermine catabolic process	13	8	2.08	0.00026	0.0180585	DE_trans	cRTD
BP	GO:0072530	purine-containing compound transmembrane transport	52	19	8.32	0.00026	0.0180585	DE_trans	cRTD
BP	GO:0042542	response to hydrogen peroxide	69	23	11.04	0.0003	0.0203368	DE_trans	cRTD
BP	GO:0071215	cellular response to abscisic acid stimulus	258	63	41.26	0.0003	0.0203368	DE_trans	cRTD
BP	GO:0097306	cellular response to alcohol	258	63	41.26	0.0003	0.0203368	DE_trans	cRTD
BP	GO:0009733	response to auxin	584	125	93.4	0.00032	0.0214914	DE_trans	cRTD
BP	GO:0010345	suberin biosynthetic process	45	17	7.2	0.00034	0.0225988	DE_trans	cRTD
BP	GO:0071396	cellular response to lipid	640	135	102.36	0.00037	0.0241223	DE_trans	cRTD
BP	GO:0034754	cellular hormone metabolic process	92	28	14.71	0.00039	0.0251712	DE_trans	cRTD
BP	GO:0042060	wound healing	11	7	1.76	0.00048	0.0298973	DE_trans	cRTD
BP	GO:0090056	regulation of chlorophyll metabolic process	11	7	1.76	0.00048	0.0298973	DE_trans	cRTD
BP	GO:0009625	response to insect	14	8	2.24	0.00051	0.0313779	DE_trans	cRTD
BP	GO:0015851	nucleobase transport	51	18	8.16	0.00061	0.0359094	DE_trans	cRTD
BP	GO:0008215	spermine metabolic process	21	10	3.36	0.00069	0.0395341	DE_trans	cRTD
BP	GO:0005977	glycogen metabolic process	48	17	7.68	0.00081	0.043871	DE_trans	cRTD
BP	GO:0006112	energy reserve metabolic process	48	17	7.68	0.00081	0.043871	DE_trans	cRTD
BP	GO:1901401	regulation of tetrapyrrole metabolic process	15	8	2.4	0.00095	0.0497107	DE_trans	cRTD
BP	GO:0009309	amine biosynthetic process	106	30	16.95	0.00096	0.0500756	DE_trans	cRTD
BP	GO:0042401	cellular biogenic amine biosynthetic process	106	30	16.95	0.00096	0.0500756	DE_trans	cRTD
BP	GO:1901463	regulation of tetrapyrrole biosynthetic process	12	7	1.92	0.001	0.0516966	DE_trans	cRTD
BP	GO:0009853	photorespiration	53	18	8.48	0.00102	0.0524729	DE_trans	cRTD
BP	GO:1901568	fatty acid derivative metabolic process	80	24	12.79	0.00123	0.0604061	DE_trans	cRTD
BP	GO:0098662	inorganic cation transmembrane transport	693	141	110.84	0.00129	0.062741	DE_trans	cRTD
BP	GO:0048445	carpel morphogenesis	19	9	3.04	0.00135	0.0648963	DE_trans	cRTD
BP	GO:0010311	lateral root formation	50	17	8	0.00137	0.0652352	DE_trans	cRTD
BP	GO:0065008	regulation of biological quality	1674	312	267.73	0.0017	0.0762479	DE_trans	cRTD
BP	GO:0090696	post-embryonic plant organ development	188	46	30.07	0.00172	0.0768178	DE_trans	cRTD
BP	GO:0002682	regulation of immune system process	291	66	46.54	0.00176	0.0777946	DE_trans	cRTD
BP	GO:0050776	regulation of immune response	291	66	46.54	0.00176	0.0777946	DE_trans	cRTD
BP	GO:0010094	specification of carpel identity	13	7	2.08	0.00187	0.0808069	DE_trans	cRTD
BP	GO:0010206	photosystem II repair	13	7	2.08	0.00187	0.0808069	DE_trans	cRTD
BP	GO:0048462	carpel formation	13	7	2.08	0.00187	0.0808069	DE_trans	cRTD
BP	GO:1903601	thermospermine metabolic process	10	6	1.6	0.00195	0.0829033	DE_trans	cRTD
BP	GO:1903602	thermospermine catabolic process	10	6	1.6	0.00195	0.0829033	DE_trans	cRTD
BP	GO:1990110	callus formation	10	6	1.6	0.00195	0.0829033	DE_trans	cRTD
BP	GO:0031347	regulation of defense response	372	81	59.5	0.002	0.0841031	DE_trans	cRTD
BP	GO:0048448	stamen morphogenesis	20	9	3.2	0.00211	0.0877415	DE_trans	cRTD
BP	GO:0048455	stamen formation	20	9	3.2	0.00211	0.0877415	DE_trans	cRTD
BP	GO:0048829	root cap development	20	9	3.2	0.00211	0.0877415	DE_trans	cRTD
BP	GO:1901264	carbohydrate derivative transport	200	48	31.99	0.00213	0.0882248	DE_trans	cRTD
BP	GO:0080134	regulation of response to stress	616	125	98.52	0.00256	0.100332	DE_trans	cRTD
BP	GO:0030187	melatonin biosynthetic process	28	11	4.48	0.00261	0.101434	DE_trans	cRTD
BP	GO:0009415	response to water	485	101	77.57	0.00279	0.106255	DE_trans	cRTD
BP	GO:1901695	tyramine biosynthetic process	5	4	0.8	0.00285	0.107761	DE_trans	cRTD
BP	GO:0047484	regulation of response to osmotic stress	94	26	15.03	0.00286	0.108033	DE_trans	cRTD
BP	GO:0090376	seed trichome differentiation	21	9	3.36	0.00317	0.115633	DE_trans	cRTD
BP	GO:0042435	indole-containing compound biosynthetic process	109	29	17.43	0.00319	0.116143	DE_trans	cRTD
BP	GO:0046394	carboxylic acid biosynthetic process	1044	200	166.97	0.0032	0.116288	DE_trans	cRTD
BP	GO:2000904	regulation of starch metabolic process	33	12	5.28	0.00361	0.125631	DE_trans	cRTD
BP	GO:0001887	selenium compound metabolic process	8	5	1.28	0.00382	0.13105	DE_trans	cRTD
BP	GO:0010258	NADH dehydrogenase complex (plastoquinone) assembly	8	5	1.28	0.00382	0.13105	DE_trans	cRTD
BP	GO:0048457	floral whorl morphogenesis	3	3	0.48	0.00409	0.137543	DE_trans	cRTD
BP	GO:0048459	floral whorl structural organization	3	3	0.48	0.00409	0.137543	DE_trans	cRTD
BP	GO:0042446	hormone biosynthetic process	156	38	24.95	0.00444	0.145759	DE_trans	cRTD
BP	GO:0000041	transition metal ion transport	197	46	31.51	0.00452	0.14759	DE_trans	cRTD
BP	GO:0035337	fatty-acyl-CoA metabolic process	38	13	6.08	0.00459	0.149036	DE_trans	cRTD
BP	GO:0098657	import into cell	69	20	11.04	0.00468	0.151069	DE_trans	cRTD
BP	GO:0030186	melatonin metabolic process	30	11	4.8	0.00488	0.155789	DE_trans	cRTD
BP	GO:0016123	xanthophyll biosynthetic process	15	7	2.4	0.00521	0.16278	DE_trans	cRTD
BP	GO:0051179	localization	6326	1081	1011.76	0.0053	0.164792	DE_trans	cRTD
BP	GO:0006970	response to osmotic stress	577	115	92.28	0.00657	0.193087	DE_trans	cRTD
BP	GO:0051716	cellular response to stimulus	5715	978	914.04	0.00696	0.199784	DE_trans	cRTD
BP	GO:1905392	plant organ morphogenesis	395	82	63.17	0.00703	0.201444	DE_trans	cRTD
BP	GO:0006865	amino acid transport	265	58	42.38	0.00706	0.202104	DE_trans	cRTD
BP	GO:0051336	regulation of hydrolase activity	287	62	45.9	0.00738	0.20828	DE_trans	cRTD
BP	GO:0002239	response to oomycetes	171	40	27.35	0.00745	0.209594	DE_trans	cRTD
BP	GO:0010623	programmed cell death involved in cell development	9	5	1.44	0.00746	0.209594	DE_trans	cRTD
BP	GO:0014074	response to purine-containing compound	6	4	0.96	0.00747	0.209594	DE_trans	cRTD
BP	GO:0046683	response to organophosphorus	6	4	0.96	0.00747	0.209594	DE_trans	cRTD
BP	GO:0050878	regulation of body fluid levels	6	4	0.96	0.00747	0.209594	DE_trans	cRTD
BP	GO:0009718	anthocyanin-containing compound biosynthetic process	40	13	6.4	0.00747	0.209594	DE_trans	cRTD
BP	GO:0007389	pattern specification process	272	59	43.5	0.00805	0.219969	DE_trans	cRTD
CC	GO:0031969	chloroplast membrane	368	88	60	0.0001	0.00841336	DE_trans	cRTD
CC	GO:0034703	cation channel complex	16	8	2.61	0.00185	0.0805132	DE_trans	cRTD
CC	GO:0031090	organelle membrane	3812	680	621.52	0.00412	0.138351	DE_trans	cRTD
CC	GO:0009538	photosystem I reaction center	3	3	0.49	0.00433	0.142795	DE_trans	cRTD
CC	GO:0034702	ion channel complex	18	8	2.93	0.00464	0.150113	DE_trans	cRTD
CC	GO:0009528	plastid inner membrane	106	28	17.28	0.00544	0.168152	DE_trans	cRTD
CC	GO:0000139	Golgi membrane	650	130	105.98	0.00692	0.199179	DE_trans	cRTD
CC	GO:0009706	chloroplast inner membrane	99	26	16.14	0.00779	0.21577	DE_trans	cRTD
MF	GO:0005345	purine nucleobase transmembrane transporter activity	32	16	5.21	1e-05	0.00122207	DE_trans	cRTD
MF	GO:0005337	nucleoside transmembrane transporter activity	25	13	4.07	4.1e-05	0.00410894	DE_trans	cRTD
MF	GO:0016165	linoleate 13S-lipoxygenase activity	22	11	3.58	0.00026	0.0180585	DE_trans	cRTD
MF	GO:0004864	protein phosphatase inhibitor activity	64	22	10.42	0.00031	0.0208924	DE_trans	cRTD
MF	GO:0015925	galactosidase activity	112	33	18.23	0.00034	0.0225988	DE_trans	cRTD
MF	GO:0004565	beta-galactosidase activity	95	29	15.46	0.0004	0.0257449	DE_trans	cRTD
MF	GO:0017096	acetylserotonin O-methyltransferase activity	20	10	3.26	0.00049	0.0302921	DE_trans	cRTD
MF	GO:0019212	phosphatase inhibitor activity	66	22	10.74	0.00051	0.0313779	DE_trans	cRTD
MF	GO:0016903	oxidoreductase activity, acting on the aldehyde or oxo group of donors	196	50	31.9	0.00062	0.0363136	DE_trans	cRTD
MF	GO:0015205	nucleobase transmembrane transporter activity	51	18	8.3	0.00075	0.0419146	DE_trans	cRTD
MF	GO:0008447	L-ascorbate oxidase activity	18	9	2.93	0.00095	0.0497107	DE_trans	cRTD
MF	GO:0046556	alpha-L-arabinofuranosidase activity	34	13	5.53	0.00173	0.0770269	DE_trans	cRTD
MF	GO:0010328	auxin influx transmembrane transporter activity	7	5	1.14	0.00179	0.0786704	DE_trans	cRTD
MF	GO:0030732	methionine S-methyltransferase activity	7	5	1.14	0.00179	0.0786704	DE_trans	cRTD
MF	GO:0008028	monocarboxylic acid transmembrane transporter activity	27	11	4.39	0.00214	0.088544	DE_trans	cRTD
MF	GO:0016763	pentosyltransferase activity	232	55	37.76	0.00215	0.0887359	DE_trans	cRTD
MF	GO:0005342	organic acid transmembrane transporter activity	100	28	16.28	0.00216	0.0889585	DE_trans	cRTD
MF	GO:0046943	carboxylic acid transmembrane transporter activity	100	28	16.28	0.00216	0.0889585	DE_trans	cRTD
MF	GO:0052689	carboxylic ester hydrolase activity	502	106	81.71	0.0025	0.0990527	DE_trans	cRTD
MF	GO:0008514	organic anion transmembrane transporter activity	155	39	25.23	0.00299	0.111418	DE_trans	cRTD
MF	GO:0050236	pyridoxine:NADP 4-dehydrogenase activity	5	4	0.81	0.00305	0.112639	DE_trans	cRTD
MF	GO:0052747	sinapyl alcohol dehydrogenase activity	40	14	6.51	0.00308	0.113278	DE_trans	cRTD
MF	GO:0072341	modified amino acid binding	66	20	10.74	0.00328	0.118739	DE_trans	cRTD
MF	GO:0051731	polynucleotide 5'-hydroxyl-kinase activity	41	14	6.67	0.00399	0.135279	DE_trans	cRTD
MF	GO:2001070	starch binding	37	13	6.02	0.00412	0.138351	DE_trans	cRTD
MF	GO:0102822	quercetin 3'-O-methyltransferase activity	8	5	1.3	0.00414	0.138781	DE_trans	cRTD
MF	GO:0052716	hydroquinone:oxygen oxidoreductase activity	29	11	4.72	0.00415	0.138915	DE_trans	cRTD
MF	GO:0102965	alcohol-forming fatty acyl-CoA reductase activity	29	11	4.72	0.00415	0.138915	DE_trans	cRTD
MF	GO:0036209	9beta-pimara-7,15-diene oxidase activity	3	3	0.49	0.00431	0.142795	DE_trans	cRTD
MF	GO:0050378	UDP-glucuronate 4-epimerase activity	3	3	0.49	0.00431	0.142795	DE_trans	cRTD
MF	GO:0050474	(S)-norcoclaurine synthase activity	3	3	0.49	0.00431	0.142795	DE_trans	cRTD
MF	GO:0047372	acylglycerol lipase activity	86	24	14	0.00451	0.14743	DE_trans	cRTD
MF	GO:0004033	aldo-keto reductase (NADP) activity	55	17	8.95	0.00516	0.161829	DE_trans	cRTD
MF	GO:0016620	oxidoreductase activity, acting on the aldehyde or oxo group of donors, NAD or NADP as acceptor	160	39	26.04	0.00534	0.165813	DE_trans	cRTD
MF	GO:0008061	chitin binding	34	12	5.53	0.00553	0.170389	DE_trans	cRTD
MF	GO:0016755	aminoacyltransferase activity	15	7	2.44	0.00576	0.175885	DE_trans	cRTD
MF	GO:0045551	cinnamyl-alcohol dehydrogenase activity	43	14	7	0.00645	0.190284	DE_trans	cRTD
MF	GO:0015297	antiporter activity	393	83	63.97	0.00673	0.196394	DE_trans	cRTD
MF	GO:0097599	xylanase activity	19	8	3.09	0.00681	0.197534	DE_trans	cRTD
MF	GO:0000217	DNA secondary structure binding	70	20	11.39	0.00682	0.197577	DE_trans	cRTD
MF	GO:0080030	methyl indole-3-acetate esterase activity	39	13	6.35	0.00685	0.197606	DE_trans	cRTD
MF	GO:0004620	phospholipase activity	198	46	32.23	0.00692	0.199179	DE_trans	cRTD
MF	GO:0008429	phosphatidylethanolamine binding	6	4	0.98	0.00797	0.21849	DE_trans	cRTD
MF	GO:0008506	sucrose:proton symporter activity	6	4	0.98	0.00797	0.21849	DE_trans	cRTD
MF	GO:0009669	sucrose:cation symporter activity	6	4	0.98	0.00797	0.21849	DE_trans	cRTD
MF	GO:0048039	ubiquinone binding	6	4	0.98	0.00797	0.21849	DE_trans	cRTD
MF	GO:1990136	linoleate 9S-lipoxygenase activity	6	4	0.98	0.00797	0.21849	DE_trans	cRTD
MF	GO:0015293	symporter activity	334	71	54.37	0.00984	0.250546	DE_trans	cRTD
BP	GO:0009636	response to toxic substance	713	234	114.03	3.6e-29	1.98603e-25	DE_trans	Neither
BP	GO:0015979	photosynthesis	495	181	79.17	4.2e-29	2.21172e-25	DE_trans	Neither
BP	GO:0097237	cellular response to toxic substance	541	192	86.53	6.9e-29	2.96066e-25	DE_trans	Neither
BP	GO:1990748	cellular detoxification	541	192	86.53	6.9e-29	2.96066e-25	DE_trans	Neither
BP	GO:0098869	cellular oxidant detoxification	520	185	83.17	5e-28	1.41283e-24	DE_trans	Neither
BP	GO:0098754	detoxification	667	220	106.68	8e-28	2.2067e-24	DE_trans	Neither
BP	GO:0042221	response to chemical	4104	904	656.38	5.6e-27	1.15852e-23	DE_trans	Neither
BP	GO:0005976	polysaccharide metabolic process	818	246	130.83	2e-24	2.49144e-21	DE_trans	Neither
BP	GO:0050896	response to stimulus	11024	2099	1763.14	2.6e-24	3.13766e-21	DE_trans	Neither
BP	GO:0006979	response to oxidative stress	581	191	92.92	3.9e-24	4.56387e-21	DE_trans	Neither
BP	GO:0005975	carbohydrate metabolic process	2262	540	361.78	1.1e-23	1.191e-20	DE_trans	Neither
BP	GO:0044264	cellular polysaccharide metabolic process	587	188	93.88	2.6e-22	2.42915e-19	DE_trans	Neither
BP	GO:0070887	cellular response to chemical stimulus	2439	567	390.09	4.6e-22	4.13116e-19	DE_trans	Neither
BP	GO:0044262	cellular carbohydrate metabolic process	951	263	152.1	2.2e-20	1.72212e-17	DE_trans	Neither
BP	GO:0044042	glucan metabolic process	493	156	78.85	3.2e-18	1.93087e-15	DE_trans	Neither
BP	GO:0043086	negative regulation of catalytic activity	432	139	69.09	4.6e-17	2.35805e-14	DE_trans	Neither
BP	GO:0044092	negative regulation of molecular function	438	140	70.05	6.6e-17	3.31006e-14	DE_trans	Neither
BP	GO:0010383	cell wall polysaccharide metabolic process	261	97	41.74	8.1e-17	3.9595e-14	DE_trans	Neither
BP	GO:0006073	cellular glucan metabolic process	466	146	74.53	1e-16	4.82717e-14	DE_trans	Neither
BP	GO:0044550	secondary metabolite biosynthetic process	302	107	48.3	1.1e-16	5.24433e-14	DE_trans	Neither
BP	GO:0010410	hemicellulose metabolic process	212	84	33.91	1.1e-16	5.24433e-14	DE_trans	Neither
BP	GO:0055085	transmembrane transport	3013	646	481.89	1.8e-16	8.27514e-14	DE_trans	Neither
BP	GO:0009607	response to biotic stimulus	1678	394	268.37	2.8e-16	1.27711e-13	DE_trans	Neither
BP	GO:0019684	photosynthesis, light reaction	236	89	37.75	5.3e-16	2.34357e-13	DE_trans	Neither
BP	GO:0044036	cell wall macromolecule metabolic process	319	109	51.02	1.1e-15	4.68519e-13	DE_trans	Neither
BP	GO:0009698	phenylpropanoid metabolic process	349	116	55.82	1.3e-15	5.41754e-13	DE_trans	Neither
BP	GO:0071669	plant-type cell wall organization or biogenesis	338	113	54.06	1.9e-15	7.77805e-13	DE_trans	Neither
BP	GO:0009664	plant-type cell wall organization	141	62	22.55	3.5e-15	1.40305e-12	DE_trans	Neither
BP	GO:0009725	response to hormone	2082	465	332.99	5.1e-15	2.01654e-12	DE_trans	Neither
BP	GO:0000272	polysaccharide catabolic process	307	104	49.1	9.1e-15	3.53776e-12	DE_trans	Neither
BP	GO:0019748	secondary metabolic process	591	168	94.52	1.2e-14	4.57311e-12	DE_trans	Neither
BP	GO:0009765	photosynthesis, light harvesting	60	36	9.6	1.3e-14	4.93795e-12	DE_trans	Neither
BP	GO:0009699	phenylpropanoid biosynthetic process	204	78	32.63	1.4e-14	5.28315e-12	DE_trans	Neither
BP	GO:0006091	generation of precursor metabolites and energy	948	242	151.62	1.9e-14	7.10061e-12	DE_trans	Neither
BP	GO:0006952	defense response	3292	682	526.51	4.5e-14	1.61905e-11	DE_trans	Neither
BP	GO:0009719	response to endogenous stimulus	2115	466	338.27	4.9e-14	1.75208e-11	DE_trans	Neither
BP	GO:0002376	immune system process	1336	317	213.68	6.3e-14	2.20504e-11	DE_trans	Neither
BP	GO:0006955	immune response	1329	315	212.56	8.7e-14	2.96445e-11	DE_trans	Neither
BP	GO:0044419	biological process involved in interspecies interaction between organisms	1640	372	262.3	3.5e-13	1.12634e-10	DE_trans	Neither
BP	GO:0009605	response to external stimulus	2096	457	335.23	4.8e-13	1.52353e-10	DE_trans	Neither
BP	GO:0043207	response to external biotic stimulus	1565	357	250.3	4.9e-13	1.5468e-10	DE_trans	Neither
BP	GO:0051707	response to other organism	1565	357	250.3	4.9e-13	1.5468e-10	DE_trans	Neither
BP	GO:0009768	photosynthesis, light harvesting in photosystem I	47	29	7.52	1.8e-12	5.34702e-10	DE_trans	Neither
BP	GO:0098542	defense response to other organism	1286	300	205.68	2.5e-12	7.36972e-10	DE_trans	Neither
BP	GO:0019253	reductive pentose-phosphate cycle	27	20	4.32	3.3e-11	8.87034e-09	DE_trans	Neither
BP	GO:0019685	photosynthesis, dark reaction	27	20	4.32	3.3e-11	8.87034e-09	DE_trans	Neither
BP	GO:0010033	response to organic substance	2717	559	434.55	3.7e-11	9.85408e-09	DE_trans	Neither
BP	GO:0009808	lignin metabolic process	120	49	19.19	6.8e-11	1.77431e-08	DE_trans	Neither
BP	GO:0006950	response to stress	6734	1256	1077.01	7.5e-11	1.94818e-08	DE_trans	Neither
BP	GO:0022900	electron transport chain	378	110	60.46	9.2e-11	2.3791e-08	DE_trans	Neither
BP	GO:0016051	carbohydrate biosynthetic process	618	160	98.84	1.6e-10	4.04723e-08	DE_trans	Neither
BP	GO:0042546	cell wall biogenesis	386	111	61.74	1.7e-10	4.28149e-08	DE_trans	Neither
BP	GO:0009620	response to fungus	716	179	114.51	2.8e-10	6.93132e-08	DE_trans	Neither
BP	GO:0032870	cellular response to hormone stimulus	1404	312	224.55	3.3e-10	8.0827e-08	DE_trans	Neither
BP	GO:0009755	hormone-mediated signaling pathway	1377	306	220.23	4.9e-10	1.1802e-07	DE_trans	Neither
BP	GO:1901700	response to oxygen-containing compound	1875	398	299.88	6.1e-10	1.45112e-07	DE_trans	Neither
BP	GO:0016052	carbohydrate catabolic process	574	148	91.8	1e-09	2.34518e-07	DE_trans	Neither
BP	GO:0071495	cellular response to endogenous stimulus	1437	313	229.83	2.9e-09	6.39944e-07	DE_trans	Neither
BP	GO:0010411	xyloglucan metabolic process	114	44	18.23	5e-09	1.08476e-06	DE_trans	Neither
BP	GO:0042886	amide transport	209	67	33.43	6.3e-09	1.34911e-06	DE_trans	Neither
BP	GO:0016998	cell wall macromolecule catabolic process	54	27	8.64	6.7e-09	1.42948e-06	DE_trans	Neither
BP	GO:0018298	protein-chromophore linkage	95	38	15.19	1.7e-08	3.49199e-06	DE_trans	Neither
BP	GO:0034219	carbohydrate transmembrane transport	99	39	15.83	1.9e-08	3.86852e-06	DE_trans	Neither
BP	GO:0034637	cellular carbohydrate biosynthetic process	428	113	68.45	2.4e-08	4.80216e-06	DE_trans	Neither
BP	GO:0015833	peptide transport	161	54	25.75	3.2e-08	6.30487e-06	DE_trans	Neither
BP	GO:0009611	response to wounding	213	66	34.07	3.6e-08	7.05697e-06	DE_trans	Neither
BP	GO:0006857	oligopeptide transport	160	53	25.59	6.9e-08	1.30192e-05	DE_trans	Neither
BP	GO:0009809	lignin biosynthetic process	88	35	14.07	7.5e-08	1.41054e-05	DE_trans	Neither
BP	GO:0009644	response to high light intensity	46	23	7.36	8.7e-08	1.61266e-05	DE_trans	Neither
BP	GO:0050832	defense response to fungus	584	142	93.4	1.1e-07	1.9881e-05	DE_trans	Neither
BP	GO:0006790	sulfur compound metabolic process	782	180	125.07	1.6e-07	2.82566e-05	DE_trans	Neither
BP	GO:0042440	pigment metabolic process	299	83	47.82	1.7e-07	2.97505e-05	DE_trans	Neither
BP	GO:0042126	nitrate metabolic process	18	13	2.88	1.7e-07	2.97505e-05	DE_trans	Neither
BP	GO:0042128	nitrate assimilation	18	13	2.88	1.7e-07	2.97505e-05	DE_trans	Neither
BP	GO:2001057	reactive nitrogen species metabolic process	18	13	2.88	1.7e-07	2.97505e-05	DE_trans	Neither
BP	GO:0033993	response to lipid	1073	235	171.61	1.7e-07	2.97505e-05	DE_trans	Neither
BP	GO:0051923	sulfation	42	21	6.72	3.2e-07	5.36507e-05	DE_trans	Neither
BP	GO:0046148	pigment biosynthetic process	258	73	41.26	4.1e-07	6.72795e-05	DE_trans	Neither
BP	GO:0006749	glutathione metabolic process	240	69	38.38	4.4e-07	7.17956e-05	DE_trans	Neither
BP	GO:0006833	water transport	53	24	8.48	4.9e-07	7.92842e-05	DE_trans	Neither
BP	GO:0042044	fluid transport	53	24	8.48	4.9e-07	7.92842e-05	DE_trans	Neither
BP	GO:0071310	cellular response to organic substance	1692	345	270.61	5.9e-07	9.40202e-05	DE_trans	Neither
BP	GO:0033692	cellular polysaccharide biosynthetic process	370	96	59.18	6e-07	9.52208e-05	DE_trans	Neither
BP	GO:0044347	cell wall polysaccharide catabolic process	40	20	6.4	6.1e-07	9.64116e-05	DE_trans	Neither
BP	GO:0045493	xylan catabolic process	40	20	6.4	6.1e-07	9.64116e-05	DE_trans	Neither
BP	GO:0008643	carbohydrate transport	270	75	43.18	6.2e-07	9.75927e-05	DE_trans	Neither
BP	GO:0009250	glucan biosynthetic process	275	76	43.98	6.6e-07	0.000103049	DE_trans	Neither
BP	GO:0009251	glucan catabolic process	128	43	20.47	7.3e-07	0.000113367	DE_trans	Neither
BP	GO:0005982	starch metabolic process	158	50	25.27	7.6e-07	0.000117868	DE_trans	Neither
BP	GO:0015860	purine nucleoside transmembrane transport	17	12	2.72	7.8e-07	0.000120326	DE_trans	Neither
BP	GO:0042592	homeostatic process	730	166	116.75	1e-06	0.000150067	DE_trans	Neither
BP	GO:0009813	flavonoid biosynthetic process	134	44	21.43	1.1e-06	0.000163591	DE_trans	Neither
BP	GO:0051291	protein heterooligomerization	15	11	2.4	1.3e-06	0.000191613	DE_trans	Neither
BP	GO:0006811	ion transport	1746	351	279.25	1.9e-06	0.0002731	DE_trans	Neither
BP	GO:0045491	xylan metabolic process	120	40	19.19	2.2e-06	0.000313114	DE_trans	Neither
BP	GO:0019252	starch biosynthetic process	100	35	15.99	2.6e-06	0.000363786	DE_trans	Neither
BP	GO:1905393	plant organ formation	169	51	27.03	2.9e-06	0.000402843	DE_trans	Neither
BP	GO:0000271	polysaccharide biosynthetic process	428	105	68.45	3.1e-06	0.000428569	DE_trans	Neither
BP	GO:0009266	response to temperature stimulus	781	173	124.91	3.4e-06	0.000463954	DE_trans	Neither
BP	GO:0009657	plastid organization	676	153	108.12	3.5e-06	0.000475918	DE_trans	Neither
BP	GO:0015977	carbon fixation	66	26	10.56	4.2e-06	0.000563822	DE_trans	Neither
BP	GO:0042545	cell wall modification	78	29	12.48	4.7e-06	0.000625149	DE_trans	Neither
BP	GO:0072598	protein localization to chloroplast	67	26	10.72	5.8e-06	0.000758399	DE_trans	Neither
BP	GO:0046246	terpene biosynthetic process	71	27	11.36	6.1e-06	0.000793151	DE_trans	Neither
BP	GO:1901259	chloroplast rRNA processing	42	19	6.72	7.6e-06	0.000966493	DE_trans	Neither
BP	GO:0006721	terpenoid metabolic process	318	81	50.86	9.1e-06	0.00113483	DE_trans	Neither
BP	GO:1901071	glucosamine-containing compound metabolic process	39	18	6.24	9.4e-06	0.00116846	DE_trans	Neither
BP	GO:0051346	negative regulation of hydrolase activity	118	38	18.87	9.7e-06	0.0012006	DE_trans	Neither
BP	GO:0097305	response to alcohol	622	140	99.48	1.2e-05	0.0014347	DE_trans	Neither
BP	GO:0009668	plastid membrane organization	102	34	16.31	1.2e-05	0.0014347	DE_trans	Neither
BP	GO:0010027	thylakoid membrane organization	98	33	15.67	1.3e-05	0.00154628	DE_trans	Neither
BP	GO:0010167	response to nitrate	40	18	6.4	1.4e-05	0.00165334	DE_trans	Neither
BP	GO:0009739	response to gibberellin	112	36	17.91	1.7e-05	0.00197343	DE_trans	Neither
BP	GO:0048878	chemical homeostasis	639	142	102.2	2.1e-05	0.00235745	DE_trans	Neither
BP	GO:0009737	response to abscisic acid	613	137	98.04	2.1e-05	0.00235745	DE_trans	Neither
BP	GO:0010093	specification of floral organ identity	34	16	5.44	2.2e-05	0.00245307	DE_trans	Neither
BP	GO:0090701	specification of plant organ identity	34	16	5.44	2.2e-05	0.00245307	DE_trans	Neither
BP	GO:0010466	negative regulation of peptidase activity	109	35	17.43	2.3e-05	0.00254255	DE_trans	Neither
BP	GO:0010951	negative regulation of endopeptidase activity	109	35	17.43	2.3e-05	0.00254255	DE_trans	Neither
BP	GO:0044247	cellular polysaccharide catabolic process	101	33	16.15	2.6e-05	0.00282301	DE_trans	Neither
BP	GO:0015706	nitrate transport	38	17	6.08	2.7e-05	0.00291519	DE_trans	Neither
BP	GO:0080163	regulation of protein serine/threonine phosphatase activity	38	17	6.08	2.7e-05	0.00291519	DE_trans	Neither
BP	GO:0052548	regulation of endopeptidase activity	110	35	17.59	2.8e-05	0.00300635	DE_trans	Neither
BP	GO:0003002	regionalization	201	55	32.15	2.9e-05	0.00309365	DE_trans	Neither
BP	GO:0015698	inorganic anion transport	461	107	73.73	3.3e-05	0.00344115	DE_trans	Neither
BP	GO:1901336	lactone biosynthetic process	35	16	5.6	3.4e-05	0.00352954	DE_trans	Neither
BP	GO:0042214	terpene metabolic process	98	32	15.67	3.5e-05	0.00360749	DE_trans	Neither
BP	GO:0070542	response to fatty acid	270	69	43.18	3.6e-05	0.00370397	DE_trans	Neither
BP	GO:0015766	disaccharide transport	19	11	3.04	3.7e-05	0.00378334	DE_trans	Neither
BP	GO:0015772	oligosaccharide transport	19	11	3.04	3.7e-05	0.00378334	DE_trans	Neither
BP	GO:0006026	aminoglycan catabolic process	32	15	5.12	4.1e-05	0.00410894	DE_trans	Neither
BP	GO:0006030	chitin metabolic process	32	15	5.12	4.1e-05	0.00410894	DE_trans	Neither
BP	GO:0006032	chitin catabolic process	32	15	5.12	4.1e-05	0.00410894	DE_trans	Neither
BP	GO:0046348	amino sugar catabolic process	32	15	5.12	4.1e-05	0.00410894	DE_trans	Neither
BP	GO:1901072	glucosamine-containing compound catabolic process	32	15	5.12	4.1e-05	0.00410894	DE_trans	Neither
BP	GO:0005984	disaccharide metabolic process	125	38	19.99	4.1e-05	0.00410894	DE_trans	Neither
BP	GO:0045861	negative regulation of proteolysis	112	35	17.91	4.3e-05	0.0042651	DE_trans	Neither
BP	GO:0015995	chlorophyll biosynthetic process	74	26	11.84	4.5e-05	0.00440316	DE_trans	Neither
BP	GO:0009832	plant-type cell wall biogenesis	253	65	40.46	5e-05	0.00480714	DE_trans	Neither
BP	GO:0006820	anion transport	813	172	130.03	5.4e-05	0.00512368	DE_trans	Neither
BP	GO:0006778	porphyrin-containing compound metabolic process	140	41	22.39	5.5e-05	0.00520577	DE_trans	Neither
BP	GO:0010035	response to inorganic substance	919	191	146.98	6.3e-05	0.00583427	DE_trans	Neither
BP	GO:0019725	cellular homeostasis	360	86	57.58	6.4e-05	0.00591742	DE_trans	Neither
BP	GO:0032544	plastid translation	23	12	3.68	6.6e-05	0.00608292	DE_trans	Neither
BP	GO:0120251	hydrocarbon biosynthetic process	123	37	19.67	6.7e-05	0.0061555	DE_trans	Neither
BP	GO:1901002	positive regulation of response to salt stress	44	18	7.04	6.9e-05	0.00629928	DE_trans	Neither
BP	GO:0015840	urea transport	9	7	1.44	7.1e-05	0.00644126	DE_trans	Neither
BP	GO:1904812	rRNA acetylation involved in maturation of SSU-rRNA	9	7	1.44	7.1e-05	0.00644126	DE_trans	Neither
BP	GO:1990882	rRNA acetylation	9	7	1.44	7.1e-05	0.00644126	DE_trans	Neither
BP	GO:1990884	RNA acetylation	9	7	1.44	7.1e-05	0.00644126	DE_trans	Neither
BP	GO:0015994	chlorophyll metabolic process	106	33	16.95	7.7e-05	0.00690984	DE_trans	Neither
BP	GO:0042793	plastid transcription	30	14	4.8	7.9e-05	0.00705652	DE_trans	Neither
BP	GO:0090698	post-embryonic plant morphogenesis	233	60	37.27	8.8e-05	0.00768272	DE_trans	Neither
BP	GO:0120255	olefinic compound biosynthetic process	81	27	12.95	9.3e-05	0.00803448	DE_trans	Neither
BP	GO:0009409	response to cold	431	99	68.93	9.5e-05	0.00815859	DE_trans	Neither
BP	GO:0016106	sesquiterpenoid biosynthetic process	34	15	5.44	9.9e-05	0.00841336	DE_trans	Neither
BP	GO:0009416	response to light stimulus	954	196	152.58	0.0001	0.00841336	DE_trans	Neither
BP	GO:0051275	beta-glucan catabolic process	49	19	7.84	0.0001	0.00841336	DE_trans	Neither
BP	GO:0009834	plant-type secondary cell wall biogenesis	121	36	19.35	0.00011	0.00910266	DE_trans	Neither
BP	GO:0052547	regulation of peptidase activity	121	36	19.35	0.00011	0.00910266	DE_trans	Neither
BP	GO:0035442	dipeptide transmembrane transport	24	12	3.84	0.00011	0.00910266	DE_trans	Neither
BP	GO:0042938	dipeptide transport	24	12	3.84	0.00011	0.00910266	DE_trans	Neither
BP	GO:0071249	cellular response to nitrate	12	8	1.92	0.00011	0.00910266	DE_trans	Neither
BP	GO:0009738	abscisic acid-activated signaling pathway	250	63	39.98	0.00012	0.00974912	DE_trans	Neither
BP	GO:0010817	regulation of hormone levels	397	92	63.49	0.00012	0.00974912	DE_trans	Neither
BP	GO:0007154	cell communication	3676	667	587.93	0.00013	0.0104299	DE_trans	Neither
BP	GO:0071241	cellular response to inorganic substance	74	25	11.84	0.00013	0.0104299	DE_trans	Neither
BP	GO:0016114	terpenoid biosynthetic process	261	65	41.74	0.00013	0.0104299	DE_trans	Neither
BP	GO:0050801	ion homeostasis	440	100	70.37	0.00013	0.0104299	DE_trans	Neither
BP	GO:0045454	cell redox homeostasis	70	24	11.2	0.00014	0.0111015	DE_trans	Neither
BP	GO:0035672	oligopeptide transmembrane transport	100	31	15.99	0.00014	0.0111015	DE_trans	Neither
BP	GO:0010196	nonphotochemical quenching	18	10	2.88	0.00014	0.0111015	DE_trans	Neither
BP	GO:0015770	sucrose transport	18	10	2.88	0.00014	0.0111015	DE_trans	Neither
BP	GO:1990066	energy quenching	18	10	2.88	0.00014	0.0111015	DE_trans	Neither
BP	GO:0009753	response to jasmonic acid	267	66	42.7	0.00015	0.0117736	DE_trans	Neither
BP	GO:0098771	inorganic ion homeostasis	406	93	64.93	0.00017	0.0129316	DE_trans	Neither
BP	GO:0048646	anatomical structure formation involved in morphogenesis	278	68	44.46	0.00017	0.0129316	DE_trans	Neither
BP	GO:0009723	response to ethylene	365	85	58.38	0.00018	0.0135061	DE_trans	Neither
BP	GO:0006779	porphyrin-containing compound biosynthetic process	97	30	15.51	0.00018	0.0135061	DE_trans	Neither
BP	GO:0009628	response to abiotic stimulus	2490	463	398.24	0.00018	0.0135061	DE_trans	Neither
BP	GO:0006714	sesquiterpenoid metabolic process	47	18	7.52	0.00019	0.0141192	DE_trans	Neither
BP	GO:0048449	floral organ formation	47	18	7.52	0.00019	0.0141192	DE_trans	Neither
BP	GO:0009938	negative regulation of gibberellic acid mediated signaling pathway	10	7	1.6	0.0002	0.0147394	DE_trans	Neither
BP	GO:0019755	one-carbon compound transport	10	7	1.6	0.0002	0.0147394	DE_trans	Neither
BP	GO:0030154	cell differentiation	714	150	114.19	0.00022	0.0159098	DE_trans	Neither
BP	GO:0033013	tetrapyrrole metabolic process	153	42	24.47	0.00022	0.0159098	DE_trans	Neither
BP	GO:0065009	regulation of molecular function	1170	232	187.13	0.00023	0.0164481	DE_trans	Neither
BP	GO:0051761	sesquiterpene metabolic process	29	13	4.64	0.00024	0.0170266	DE_trans	Neither
BP	GO:0051762	sesquiterpene biosynthetic process	29	13	4.64	0.00024	0.0170266	DE_trans	Neither
BP	GO:0009800	cinnamic acid biosynthetic process	13	8	2.08	0.00026	0.0180585	DE_trans	Neither
BP	GO:0009803	cinnamic acid metabolic process	13	8	2.08	0.00026	0.0180585	DE_trans	Neither
BP	GO:0045036	protein targeting to chloroplast	52	19	8.32	0.00026	0.0180585	DE_trans	Neither
BP	GO:0072596	establishment of protein localization to chloroplast	52	19	8.32	0.00026	0.0180585	DE_trans	Neither
BP	GO:0070509	calcium ion import	16	9	2.56	0.00026	0.0180585	DE_trans	Neither
BP	GO:0051273	beta-glucan metabolic process	183	48	29.27	0.00027	0.0186302	DE_trans	Neither
BP	GO:0044275	cellular carbohydrate catabolic process	164	44	26.23	0.00028	0.0192628	DE_trans	Neither
BP	GO:0048869	cellular developmental process	806	166	128.91	0.00029	0.0198096	DE_trans	Neither
BP	GO:0120254	olefinic compound metabolic process	95	29	15.19	0.00029	0.0198096	DE_trans	Neither
BP	GO:0009821	alkaloid biosynthetic process	65	22	10.4	0.00031	0.0208924	DE_trans	Neither
BP	GO:0033075	isoquinoline alkaloid biosynthetic process	65	22	10.4	0.00031	0.0208924	DE_trans	Neither
BP	GO:0033076	isoquinoline alkaloid metabolic process	65	22	10.4	0.00031	0.0208924	DE_trans	Neither
BP	GO:0140352	export from cell	315	74	50.38	0.00034	0.0225988	DE_trans	Neither
BP	GO:0010119	regulation of stomatal movement	114	33	18.23	0.00035	0.0231439	DE_trans	Neither
BP	GO:0001906	cell killing	23	11	3.68	0.00036	0.023697	DE_trans	Neither
BP	GO:0009937	regulation of gibberellic acid mediated signaling pathway	23	11	3.68	0.00036	0.023697	DE_trans	Neither
BP	GO:0031640	killing of cells of other organism	23	11	3.68	0.00036	0.023697	DE_trans	Neither
BP	GO:0030243	cellulose metabolic process	152	41	24.31	0.00039	0.0251712	DE_trans	Neither
BP	GO:0034220	ion transmembrane transport	1266	247	202.48	0.0004	0.0257449	DE_trans	Neither
BP	GO:0009314	response to radiation	996	199	159.3	0.00042	0.0267792	DE_trans	Neither
BP	GO:0050790	regulation of catalytic activity	1154	227	184.57	0.00043	0.0273266	DE_trans	Neither
BP	GO:0000160	phosphorelay signal transduction system	354	81	56.62	0.00044	0.0277944	DE_trans	Neither
BP	GO:0019853	L-ascorbic acid biosynthetic process	27	12	4.32	0.00045	0.0282719	DE_trans	Neither
BP	GO:0006812	cation transport	953	191	152.42	0.00046	0.0287598	DE_trans	Neither
BP	GO:0051290	protein heterotetramerization	11	7	1.76	0.00048	0.0298973	DE_trans	Neither
BP	GO:0032101	regulation of response to external stimulus	304	71	48.62	0.00052	0.0318409	DE_trans	Neither
BP	GO:0033014	tetrapyrrole biosynthetic process	112	32	17.91	0.00055	0.0333605	DE_trans	Neither
BP	GO:0006720	isoprenoid metabolic process	484	105	77.41	0.00056	0.0338078	DE_trans	Neither
BP	GO:0042939	tripeptide transport	35	14	5.6	0.00057	0.0342509	DE_trans	Neither
BP	GO:0055080	cation homeostasis	373	84	59.66	0.00059	0.0350706	DE_trans	Neither
BP	GO:0010229	inflorescence development	51	18	8.16	0.00061	0.0359094	DE_trans	Neither
BP	GO:0030638	polyketide metabolic process	47	17	7.52	0.00062	0.0363136	DE_trans	Neither
BP	GO:0070208	protein heterotrimerization	4	4	0.64	0.00065	0.0375955	DE_trans	Neither
BP	GO:0009267	cellular response to starvation	180	46	28.79	0.00065	0.0375955	DE_trans	Neither
BP	GO:0098655	cation transmembrane transport	859	173	137.39	0.00065	0.0375955	DE_trans	Neither
BP	GO:0042445	hormone metabolic process	240	58	38.38	0.00067	0.0385598	DE_trans	Neither
BP	GO:0009735	response to cytokinin	137	37	21.91	0.0007	0.0397531	DE_trans	Neither
BP	GO:0098660	inorganic ion transmembrane transport	788	160	126.03	0.00071	0.0401439	DE_trans	Neither
BP	GO:1902170	cellular response to reactive nitrogen species	32	13	5.12	0.00075	0.0419146	DE_trans	Neither
BP	GO:0090697	post-embryonic plant organ morphogenesis	152	40	24.31	0.00077	0.0425398	DE_trans	Neither
BP	GO:0070592	cell wall polysaccharide biosynthetic process	157	41	25.11	0.00079	0.0431509	DE_trans	Neither
BP	GO:0071941	nitrogen cycle metabolic process	36	14	5.76	0.0008	0.0435329	DE_trans	Neither
BP	GO:0045490	pectin catabolic process	105	30	16.79	0.00081	0.043871	DE_trans	Neither
BP	GO:0030245	cellulose catabolic process	44	16	7.04	0.00083	0.0447243	DE_trans	Neither
BP	GO:0016036	cellular response to phosphate starvation	74	23	11.84	0.00091	0.0481174	DE_trans	Neither
BP	GO:0009311	oligosaccharide metabolic process	163	42	26.07	0.00092	0.0485354	DE_trans	Neither
BP	GO:1901000	regulation of response to salt stress	83	25	13.27	0.00093	0.0489515	DE_trans	Neither
BP	GO:0006851	mitochondrial calcium ion transmembrane transport	15	8	2.4	0.00095	0.0497107	DE_trans	Neither
BP	GO:0036444	calcium import into the mitochondrion	15	8	2.4	0.00095	0.0497107	DE_trans	Neither
BP	GO:0051560	mitochondrial calcium ion homeostasis	15	8	2.4	0.00095	0.0497107	DE_trans	Neither
BP	GO:0060401	cytosolic calcium ion transport	15	8	2.4	0.00095	0.0497107	DE_trans	Neither
BP	GO:1902022	L-lysine transport	15	8	2.4	0.00095	0.0497107	DE_trans	Neither
BP	GO:1903401	L-lysine transmembrane transport	15	8	2.4	0.00095	0.0497107	DE_trans	Neither
BP	GO:0007165	signal transduction	3284	589	525.23	0.00095	0.0497107	DE_trans	Neither
BP	GO:0042594	response to starvation	213	52	34.07	0.00096	0.0500756	DE_trans	Neither
BP	GO:0008216	spermidine metabolic process	12	7	1.92	0.001	0.0516966	DE_trans	Neither
BP	GO:0010275	NAD(P)H dehydrogenase complex assembly	12	7	1.92	0.001	0.0516966	DE_trans	Neither
BP	GO:0043692	monoterpene metabolic process	12	7	1.92	0.001	0.0516966	DE_trans	Neither
BP	GO:0043693	monoterpene biosynthetic process	12	7	1.92	0.001	0.0516966	DE_trans	Neither
BP	GO:0023052	signaling	3304	592	528.43	0.00101	0.0520741	DE_trans	Neither
BP	GO:0010207	photosystem II assembly	33	13	5.28	0.00106	0.0540745	DE_trans	Neither
BP	GO:0030639	polyketide biosynthetic process	45	16	7.2	0.00109	0.0552159	DE_trans	Neither
BP	GO:0010022	meristem determinacy	37	14	5.92	0.0011	0.0555524	DE_trans	Neither
BP	GO:0010582	floral meristem determinacy	37	14	5.92	0.0011	0.0555524	DE_trans	Neither
BP	GO:0019750	chloroplast localization	54	18	8.64	0.0013	0.0630421	DE_trans	Neither
BP	GO:0051644	plastid localization	54	18	8.64	0.0013	0.0630421	DE_trans	Neither
BP	GO:0009767	photosynthetic electron transport chain	94	27	15.03	0.00131	0.0634474	DE_trans	Neither
BP	GO:0009751	response to salicylic acid	166	42	26.55	0.00135	0.0648963	DE_trans	Neither
BP	GO:0002831	regulation of response to biotic stimulus	283	65	45.26	0.00136	0.0650263	DE_trans	Neither
BP	GO:0015849	organic acid transport	341	76	54.54	0.0014	0.0662011	DE_trans	Neither
BP	GO:0006817	phosphate ion transport	269	62	43.02	0.00158	0.0723217	DE_trans	Neither
BP	GO:0016053	organic acid biosynthetic process	1097	212	175.45	0.00161	0.0735496	DE_trans	Neither
BP	GO:0009408	response to heat	386	84	61.74	0.00171	0.0765483	DE_trans	Neither
BP	GO:1902882	regulation of response to oxidative stress	10	6	1.6	0.00195	0.0829033	DE_trans	Neither
BP	GO:2000068	regulation of defense response to insect	10	6	1.6	0.00195	0.0829033	DE_trans	Neither
BP	GO:0005985	sucrose metabolic process	78	23	12.48	0.00199	0.0838042	DE_trans	Neither
BP	GO:0048444	floral organ morphogenesis	69	21	11.04	0.00199	0.0838042	DE_trans	Neither
BP	GO:0019932	second-messenger-mediated signaling	35	13	5.6	0.002	0.0841031	DE_trans	Neither
BP	GO:0009414	response to water deprivation	480	101	76.77	0.002	0.0841031	DE_trans	Neither
BP	GO:0002229	defense response to oomycetes	155	39	24.79	0.00217	0.0892752	DE_trans	Neither
BP	GO:1902475	L-alpha-amino acid transmembrane transport	24	10	3.84	0.00243	0.0972101	DE_trans	Neither
BP	GO:1901701	cellular response to oxygen-containing compound	880	172	140.74	0.0026	0.101419	DE_trans	Neither
BP	GO:0008202	steroid metabolic process	207	49	33.11	0.0026	0.101419	DE_trans	Neither
BP	GO:0009836	fruit ripening, climacteric	17	8	2.72	0.00265	0.102575	DE_trans	Neither
BP	GO:0035821	modulation of process of other organism	66	20	10.56	0.00266	0.102894	DE_trans	Neither
BP	GO:0046203	spermidine catabolic process	5	4	0.8	0.00285	0.107761	DE_trans	Neither
BP	GO:0090391	granum assembly	5	4	0.8	0.00285	0.107761	DE_trans	Neither
BP	GO:0009740	gibberellic acid mediated signaling pathway	71	21	11.36	0.00293	0.10957	DE_trans	Neither
BP	GO:0010476	gibberellin mediated signaling pathway	71	21	11.36	0.00293	0.10957	DE_trans	Neither
BP	GO:0071370	cellular response to gibberellin stimulus	71	21	11.36	0.00293	0.10957	DE_trans	Neither
BP	GO:0006694	steroid biosynthetic process	153	38	24.47	0.00312	0.114133	DE_trans	Neither
BP	GO:0055065	metal ion homeostasis	325	71	51.98	0.00332	0.11945	DE_trans	Neither
BP	GO:0044038	cell wall macromolecule biosynthetic process	179	43	28.63	0.00343	0.122231	DE_trans	Neither
BP	GO:0070589	cellular component macromolecule biosynthetic process	179	43	28.63	0.00343	0.122231	DE_trans	Neither
BP	GO:0007568	aging	134	34	21.43	0.00347	0.123088	DE_trans	Neither
BP	GO:0009835	fruit ripening	25	10	4	0.00348	0.123179	DE_trans	Neither
BP	GO:0015807	L-amino acid transport	25	10	4	0.00348	0.123179	DE_trans	Neither
BP	GO:0046271	phenylpropanoid catabolic process	25	10	4	0.00348	0.123179	DE_trans	Neither
BP	GO:0046274	lignin catabolic process	25	10	4	0.00348	0.123179	DE_trans	Neither
BP	GO:0046351	disaccharide biosynthetic process	54	17	8.64	0.00348	0.123179	DE_trans	Neither
BP	GO:0006835	dicarboxylic acid transport	37	13	5.92	0.00353	0.124466	DE_trans	Neither
BP	GO:0071368	cellular response to cytokinin stimulus	115	30	18.39	0.00376	0.129721	DE_trans	Neither
BP	GO:0015768	maltose transport	3	3	0.48	0.00409	0.137543	DE_trans	Neither
BP	GO:0061760	antifungal innate immune response	3	3	0.48	0.00409	0.137543	DE_trans	Neither
BP	GO:1905034	regulation of antifungal innate immune response	3	3	0.48	0.00409	0.137543	DE_trans	Neither
BP	GO:0046688	response to copper ion	18	8	2.88	0.0041	0.137799	DE_trans	Neither
BP	GO:0042149	cellular response to glucose starvation	22	9	3.52	0.00462	0.149507	DE_trans	Neither
BP	GO:0055082	cellular chemical homeostasis	276	61	44.14	0.0047	0.151588	DE_trans	Neither
BP	GO:0019722	calcium-mediated signaling	26	10	4.16	0.00485	0.155345	DE_trans	Neither
BP	GO:0072330	monocarboxylic acid biosynthetic process	516	105	82.53	0.00487	0.155684	DE_trans	Neither
BP	GO:0006559	L-phenylalanine catabolic process	30	11	4.8	0.00488	0.155789	DE_trans	Neither
BP	GO:1902222	erythrose 4-phosphate/phosphoenolpyruvate family amino acid catabolic process	30	11	4.8	0.00488	0.155789	DE_trans	Neither
BP	GO:0007167	enzyme linked receptor protein signaling pathway	152	37	24.31	0.005	0.158181	DE_trans	Neither
BP	GO:0007178	transmembrane receptor protein serine/threonine kinase signaling pathway	152	37	24.31	0.005	0.158181	DE_trans	Neither
BP	GO:0031407	oxylipin metabolic process	74	21	11.84	0.00501	0.158411	DE_trans	Neither
BP	GO:0031408	oxylipin biosynthetic process	74	21	11.84	0.00501	0.158411	DE_trans	Neither
BP	GO:0015800	acidic amino acid transport	15	7	2.4	0.00521	0.16278	DE_trans	Neither
BP	GO:0015813	L-glutamate transmembrane transport	15	7	2.4	0.00521	0.16278	DE_trans	Neither
BP	GO:0140115	export across plasma membrane	128	32	20.47	0.00568	0.173946	DE_trans	Neither
BP	GO:0009685	gibberellin metabolic process	61	18	9.76	0.00578	0.176263	DE_trans	Neither
BP	GO:0031669	cellular response to nutrient levels	205	47	32.79	0.00595	0.180214	DE_trans	Neither
BP	GO:0035384	thioester biosynthetic process	35	12	5.6	0.00623	0.185733	DE_trans	Neither
BP	GO:0071616	acyl-CoA biosynthetic process	35	12	5.6	0.00623	0.185733	DE_trans	Neither
BP	GO:0009658	chloroplast organization	565	113	90.36	0.00628	0.187079	DE_trans	Neither
BP	GO:0009736	cytokinin-activated signaling pathway	114	29	18.23	0.00633	0.188181	DE_trans	Neither
BP	GO:0016101	diterpenoid metabolic process	114	29	18.23	0.00633	0.188181	DE_trans	Neither
BP	GO:0009688	abscisic acid biosynthetic process	23	9	3.68	0.00652	0.191861	DE_trans	Neither
BP	GO:0043289	apocarotenoid biosynthetic process	23	9	3.68	0.00652	0.191861	DE_trans	Neither
BP	GO:1902645	tertiary alcohol biosynthetic process	23	9	3.68	0.00652	0.191861	DE_trans	Neither
BP	GO:0046364	monosaccharide biosynthetic process	95	25	15.19	0.00683	0.197606	DE_trans	Neither
BP	GO:0055067	monovalent inorganic cation homeostasis	81	22	12.95	0.00727	0.205827	DE_trans	Neither
BP	GO:0019310	inositol catabolic process	9	5	1.44	0.00746	0.209594	DE_trans	Neither
BP	GO:0010117	photoprotection	6	4	0.96	0.00747	0.209594	DE_trans	Neither
BP	GO:0010597	green leaf volatile biosynthetic process	96	25	15.35	0.00786	0.217015	DE_trans	Neither
BP	GO:0019372	lipoxygenase pathway	96	25	15.35	0.00786	0.217015	DE_trans	Neither
BP	GO:0009642	response to light intensity	151	36	24.15	0.00787	0.217188	DE_trans	Neither
BP	GO:0031668	cellular response to extracellular stimulus	224	50	35.83	0.008	0.21895	DE_trans	Neither
BP	GO:0015749	monosaccharide transmembrane transport	36	12	5.76	0.00801	0.21912	DE_trans	Neither
BP	GO:0098656	anion transmembrane transport	327	69	52.3	0.00864	0.231062	DE_trans	Neither
BP	GO:0030003	cellular cation homeostasis	241	53	38.54	0.00877	0.23314	DE_trans	Neither
CC	GO:0005886	plasma membrane	4211	952	686.57	2e-29	1.54469e-25	DE_trans	Neither
CC	GO:0034357	photosynthetic membrane	479	174	78.1	1.2e-26	2.2067e-23	DE_trans	Neither
CC	GO:0009507	chloroplast	3580	816	583.69	3.3e-26	5.38467e-23	DE_trans	Neither
CC	GO:0031225	anchored component of membrane	410	154	66.85	1.8e-25	2.60667e-22	DE_trans	Neither
CC	GO:0048046	apoplast	292	121	47.61	1.3e-24	1.67342e-21	DE_trans	Neither
CC	GO:0009536	plastid	4034	890	657.71	6.2e-24	7.04198e-21	DE_trans	Neither
CC	GO:0031226	intrinsic component of plasma membrane	603	195	98.31	1.2e-22	1.18823e-19	DE_trans	Neither
CC	GO:0046658	anchored component of plasma membrane	376	139	61.3	2.2e-22	2.1064e-19	DE_trans	Neither
CC	GO:0009522	photosystem I	44	35	7.17	3.8e-20	2.84024e-17	DE_trans	Neither
CC	GO:0016020	membrane	26890	4688	4384.21	1.3e-17	7.27573e-15	DE_trans	Neither
CC	GO:0009579	thylakoid	927	251	151.14	3.6e-17	1.87026e-14	DE_trans	Neither
CC	GO:0031224	intrinsic component of membrane	24489	4285	3992.75	1.6e-15	6.62011e-13	DE_trans	Neither
CC	GO:0016021	integral component of membrane	24418	4265	3981.17	1e-14	3.8489e-12	DE_trans	Neither
CC	GO:0009521	photosystem	155	64	25.27	1.2e-13	4.00641e-11	DE_trans	Neither
CC	GO:0009570	chloroplast stroma	570	157	92.93	6.8e-12	1.93561e-09	DE_trans	Neither
CC	GO:0009532	plastid stroma	577	158	94.08	9.6e-12	2.70603e-09	DE_trans	Neither
CC	GO:0009523	photosystem II	142	56	23.15	3.5e-11	9.3429e-09	DE_trans	Neither
CC	GO:0110165	cellular anatomical entity	41451	6795	6758.27	4.3e-11	1.14258e-08	DE_trans	Neither
CC	GO:0031967	organelle envelope	1816	395	296.09	3.6e-10	8.76192e-08	DE_trans	Neither
CC	GO:0031975	envelope	1816	395	296.09	3.6e-10	8.76192e-08	DE_trans	Neither
CC	GO:0005615	extracellular space	254	77	41.41	1.9e-08	3.86852e-06	DE_trans	Neither
CC	GO:0005773	vacuole	762	176	124.24	6.2e-07	9.75927e-05	DE_trans	Neither
CC	GO:0009941	chloroplast envelope	561	135	91.47	1.3e-06	0.000191613	DE_trans	Neither
CC	GO:0031977	thylakoid lumen	36	18	5.87	2.9e-06	0.000402843	DE_trans	Neither
CC	GO:0009501	amyloplast	58	23	9.46	1.8e-05	0.00206879	DE_trans	Neither
CC	GO:0031984	organelle subcompartment	1940	379	316.3	6.4e-05	0.00591742	DE_trans	Neither
CC	GO:0098807	chloroplast thylakoid membrane protein complex	10	7	1.63	0.00023	0.0164481	DE_trans	Neither
CC	GO:0000325	plant-type vacuole	286	70	46.63	0.00024	0.0170266	DE_trans	Neither
CC	GO:0009654	photosystem II oxygen evolving complex	55	20	8.97	0.00025	0.0175003	DE_trans	Neither
CC	GO:0048226	Casparian strip	8	6	1.3	0.00039	0.0251712	DE_trans	Neither
CC	GO:0009543	chloroplast thylakoid lumen	24	11	3.91	0.00067	0.0385598	DE_trans	Neither
CC	GO:0031978	plastid thylakoid lumen	24	11	3.91	0.00067	0.0385598	DE_trans	Neither
CC	GO:0005911	cell-cell junction	223	55	36.36	0.00086	0.0459773	DE_trans	Neither
CC	GO:0009506	plasmodesma	223	55	36.36	0.00086	0.0459773	DE_trans	Neither
CC	GO:0055044	symplast	223	55	36.36	0.00086	0.0459773	DE_trans	Neither
CC	GO:0070161	anchoring junction	223	55	36.36	0.00086	0.0459773	DE_trans	Neither
CC	GO:0034704	calcium channel complex	15	8	2.45	0.00108	0.0548052	DE_trans	Neither
CC	GO:1990246	uniplex complex	15	8	2.45	0.00108	0.0548052	DE_trans	Neither
CC	GO:0005887	integral component of plasma membrane	226	55	36.85	0.00119	0.0590423	DE_trans	Neither
CC	GO:0009531	secondary cell wall	17	8	2.77	0.003	0.111539	DE_trans	Neither
CC	GO:0042807	central vacuole	5	4	0.82	0.00307	0.113125	DE_trans	Neither
CC	GO:0030054	cell junction	252	58	41.09	0.00349	0.123495	DE_trans	Neither
MF	GO:0004601	peroxidase activity	426	168	69.34	1.2e-30	4.63408e-26	DE_trans	Neither
MF	GO:0016684	oxidoreductase activity, acting on peroxide as acceptor	431	169	70.16	1.9e-30	4.63408e-26	DE_trans	Neither
MF	GO:0016798	hydrolase activity, acting on glycosyl bonds	1082	321	176.12	6e-29	2.78045e-25	DE_trans	Neither
MF	GO:0004553	hydrolase activity, hydrolyzing O-glycosyl compounds	962	290	156.59	1.8e-27	4.34445e-24	DE_trans	Neither
MF	GO:0016209	antioxidant activity	516	183	83.99	1.3e-26	2.35324e-23	DE_trans	Neither
MF	GO:0004497	monooxygenase activity	796	242	129.57	1.1e-23	1.191e-20	DE_trans	Neither
MF	GO:0016705	oxidoreductase activity, acting on paired donors, with incorporation or reduction of molecular oxygen	928	258	151.06	2.7e-19	1.89576e-16	DE_trans	Neither
MF	GO:0004857	enzyme inhibitor activity	399	137	64.95	7.2e-19	4.82159e-16	DE_trans	Neither
MF	GO:0140678	molecular function inhibitor activity	399	137	64.95	7.2e-19	4.82159e-16	DE_trans	Neither
MF	GO:0022857	transmembrane transporter activity	2765	616	450.07	1.2e-17	6.74866e-15	DE_trans	Neither
MF	GO:0005506	iron ion binding	756	215	123.06	1.8e-17	9.74456e-15	DE_trans	Neither
MF	GO:0005215	transporter activity	2904	632	472.7	7.4e-16	3.1989e-13	DE_trans	Neither
MF	GO:0016168	chlorophyll binding	46	32	7.49	1.2e-15	5.05536e-13	DE_trans	Neither
MF	GO:0046527	glucosyltransferase activity	478	141	77.81	2.9e-13	9.41095e-11	DE_trans	Neither
MF	GO:0015926	glucosidase activity	266	91	43.3	6.2e-13	1.93607e-10	DE_trans	Neither
MF	GO:0016709	oxidoreductase activity, acting on paired donors, with incorporation or reduction of molecular oxygen, NAD(P)H as one donor, and incorporation of one ...	287	95	46.72	1.7e-12	5.08911e-10	DE_trans	Neither
MF	GO:0003700	DNA-binding transcription factor activity	2548	543	414.75	4e-12	1.16727e-09	DE_trans	Neither
MF	GO:0016762	xyloglucan:xyloglucosyl transferase activity	49	29	7.98	1.2e-11	3.36616e-09	DE_trans	Neither
MF	GO:0008422	beta-glucosidase activity	233	79	37.93	3.3e-11	8.87034e-09	DE_trans	Neither
MF	GO:0016757	glycosyltransferase activity	1633	361	265.81	2.4e-10	5.96663e-08	DE_trans	Neither
MF	GO:0016758	hexosyltransferase activity	1023	242	166.52	4.6e-10	1.11025e-07	DE_trans	Neither
MF	GO:0009055	electron transfer activity	254	81	41.35	5.5e-10	1.31923e-07	DE_trans	Neither
MF	GO:0019904	protein domain specific binding	44	25	7.16	1.1e-09	2.56413e-07	DE_trans	Neither
MF	GO:0004568	chitinase activity	63	31	10.25	1.3e-09	2.99419e-07	DE_trans	Neither
MF	GO:0015144	carbohydrate transmembrane transporter activity	105	43	17.09	1.5e-09	3.42757e-07	DE_trans	Neither
MF	GO:0035251	UDP-glucosyltransferase activity	420	111	68.37	7.6e-08	1.42703e-05	DE_trans	Neither
MF	GO:0016682	oxidoreductase activity, acting on diphenols and related substances as donors, oxygen as acceptor	59	27	9.6	1.1e-07	1.9881e-05	DE_trans	Neither
MF	GO:0102483	scopolin beta-glucosidase activity	53	25	8.63	1.5e-07	2.67351e-05	DE_trans	Neither
MF	GO:0004364	glutathione transferase activity	218	66	35.49	1.9e-07	3.31006e-05	DE_trans	Neither
MF	GO:0000981	DNA-binding transcription factor activity, RNA polymerase II-specific	696	164	113.29	3.6e-07	5.94113e-05	DE_trans	Neither
MF	GO:0033293	monocarboxylic acid binding	73	30	11.88	4e-07	6.59186e-05	DE_trans	Neither
MF	GO:0022804	active transmembrane transporter activity	1225	264	199.4	5.9e-07	9.40202e-05	DE_trans	Neither
MF	GO:0004338	glucan exo-1,3-beta-glucosidase activity	22	14	3.58	7.8e-07	0.000120326	DE_trans	Neither
MF	GO:0050734	hydroxycinnamoyltransferase activity	152	49	24.74	9e-07	0.000136475	DE_trans	Neither
MF	GO:0019840	isoprenoid binding	37	19	6.02	9e-07	0.000136475	DE_trans	Neither
MF	GO:0015211	purine nucleoside transmembrane transporter activity	17	12	2.77	9.4e-07	0.000141798	DE_trans	Neither
MF	GO:0003824	catalytic activity	26834	4540	4367.92	1e-06	0.000150067	DE_trans	Neither
MF	GO:0016298	lipase activity	374	97	60.88	1.2e-06	0.000177324	DE_trans	Neither
MF	GO:0051119	sugar transmembrane transporter activity	77	30	12.53	1.5e-06	0.000219417	DE_trans	Neither
MF	GO:0015112	nitrate transmembrane transporter activity	29	16	4.72	1.9e-06	0.0002731	DE_trans	Neither
MF	GO:0008194	UDP-glycosyltransferase activity	733	167	119.31	2.5e-06	0.00035192	DE_trans	Neither
MF	GO:0016679	oxidoreductase activity, acting on diphenols and related substances as donors	71	28	11.56	2.5e-06	0.00035192	DE_trans	Neither
MF	GO:0033907	beta-D-fucosidase activity	46	21	7.49	2.9e-06	0.000402843	DE_trans	Neither
MF	GO:0010427	abscisic acid binding	36	18	5.86	2.9e-06	0.000402843	DE_trans	Neither
MF	GO:0005372	water transmembrane transporter activity	40	19	6.51	4.1e-06	0.000551676	DE_trans	Neither
MF	GO:0015250	water channel activity	40	19	6.51	4.1e-06	0.000551676	DE_trans	Neither
MF	GO:0005507	copper ion binding	130	42	21.16	4.9e-06	0.000648771	DE_trans	Neither
MF	GO:0046910	pectinesterase inhibitor activity	49	21	7.98	9.7e-06	0.0012006	DE_trans	Neither
MF	GO:0015318	inorganic molecular entity transmembrane transporter activity	1130	238	183.94	1.1e-05	0.00132886	DE_trans	Neither
MF	GO:0043295	glutathione binding	43	19	7	1.5e-05	0.00175533	DE_trans	Neither
MF	GO:1900750	oligopeptide binding	43	19	7	1.5e-05	0.00175533	DE_trans	Neither
MF	GO:0015154	disaccharide transmembrane transporter activity	15	10	2.44	1.8e-05	0.00206879	DE_trans	Neither
MF	GO:0015157	oligosaccharide transmembrane transporter activity	15	10	2.44	1.8e-05	0.00206879	DE_trans	Neither
MF	GO:0030414	peptidase inhibitor activity	111	36	18.07	2e-05	0.00226273	DE_trans	Neither
MF	GO:0008289	lipid binding	582	133	94.74	2.2e-05	0.00245307	DE_trans	Neither
MF	GO:0004564	beta-fructofuranosidase activity	44	19	7.16	2.3e-05	0.00254255	DE_trans	Neither
MF	GO:0004190	aspartic-type endopeptidase activity	234	63	38.09	2.4e-05	0.00262802	DE_trans	Neither
MF	GO:0070001	aspartic-type peptidase activity	234	63	38.09	2.4e-05	0.00262802	DE_trans	Neither
MF	GO:0000978	RNA polymerase II cis-regulatory region sequence-specific DNA binding	632	142	102.87	2.8e-05	0.00300635	DE_trans	Neither
MF	GO:0030234	enzyme regulator activity	983	208	160.01	2.9e-05	0.00309365	DE_trans	Neither
MF	GO:0008843	endochitinase activity	13	9	2.12	3e-05	0.00317403	DE_trans	Neither
MF	GO:0045330	aspartyl esterase activity	56	22	9.12	3.2e-05	0.00335803	DE_trans	Neither
MF	GO:0098772	molecular function regulator	1055	221	171.73	3.3e-05	0.00344115	DE_trans	Neither
MF	GO:0004866	endopeptidase inhibitor activity	109	35	17.74	3.4e-05	0.00352954	DE_trans	Neither
MF	GO:0005509	calcium ion binding	688	152	111.99	3.8e-05	0.00386852	DE_trans	Neither
MF	GO:0061135	endopeptidase regulator activity	110	35	17.91	4.2e-05	0.00419103	DE_trans	Neither
MF	GO:0042562	hormone binding	57	22	9.28	4.4e-05	0.00433829	DE_trans	Neither
MF	GO:0016701	oxidoreductase activity, acting on single donors with incorporation of molecular oxygen	150	44	24.42	4.4e-05	0.00433829	DE_trans	Neither
MF	GO:0015291	secondary active transmembrane transporter activity	793	171	129.08	5.1e-05	0.0048911	DE_trans	Neither
MF	GO:0004175	endopeptidase activity	868	185	141.29	5.2e-05	0.00497055	DE_trans	Neither
MF	GO:0008515	sucrose transmembrane transporter activity	14	9	2.28	7.3e-05	0.00660203	DE_trans	Neither
MF	GO:0042973	glucan endo-1,3-beta-D-glucosidase activity	100	32	16.28	7.7e-05	0.00690984	DE_trans	Neither
MF	GO:1990883	rRNA cytidine N-acetyltransferase activity	9	7	1.46	8e-05	0.00713484	DE_trans	Neither
MF	GO:0008146	sulfotransferase activity	63	23	10.25	8.2e-05	0.00727402	DE_trans	Neither
MF	GO:0000976	transcription cis-regulatory region binding	1315	265	214.05	9.5e-05	0.00815859	DE_trans	Neither
MF	GO:0001067	transcription regulatory region nucleic acid binding	1315	265	214.05	9.5e-05	0.00815859	DE_trans	Neither
MF	GO:0015075	ion transmembrane transporter activity	1266	256	206.07	9.9e-05	0.00841336	DE_trans	Neither
MF	GO:0019825	oxygen binding	7	6	1.14	0.00011	0.00910266	DE_trans	Neither
MF	GO:0071916	dipeptide transmembrane transporter activity	24	12	3.91	0.00013	0.0104299	DE_trans	Neither
MF	GO:0140359	ABC-type transporter activity	209	55	34.02	0.00015	0.0117736	DE_trans	Neither
MF	GO:0061134	peptidase regulator activity	121	36	19.7	0.00015	0.0117736	DE_trans	Neither
MF	GO:0000987	cis-regulatory region sequence-specific DNA binding	665	144	108.25	0.00016	0.0123575	DE_trans	Neither
MF	GO:0031406	carboxylic acid binding	181	49	29.46	0.00016	0.0123575	DE_trans	Neither
MF	GO:0003680	minor groove of adenine-thymine-rich DNA binding	46	18	7.49	0.00017	0.0129316	DE_trans	Neither
MF	GO:0005351	carbohydrate:proton symporter activity	28	13	4.56	0.00018	0.0135061	DE_trans	Neither
MF	GO:0005402	carbohydrate:cation symporter activity	28	13	4.56	0.00018	0.0135061	DE_trans	Neither
MF	GO:0102726	DIMBOA glucoside beta-D-glucosidase activity	66	23	10.74	0.00018	0.0135061	DE_trans	Neither
MF	GO:0140110	transcription regulator activity	3122	580	508.19	0.0002	0.0147394	DE_trans	Neither
MF	GO:0051213	dioxygenase activity	475	107	77.32	0.00023	0.0164481	DE_trans	Neither
MF	GO:0016712	oxidoreductase activity, acting on paired donors, with incorporation or reduction of molecular oxygen, reduced flavin or flavoprotein as one donor, an...	55	20	8.95	0.00025	0.0175003	DE_trans	Neither
MF	GO:0016206	catechol O-methyltransferase activity	13	8	2.12	0.00029	0.0198096	DE_trans	Neither
MF	GO:0102084	L-dopa O-methyltransferase activity	13	8	2.12	0.00029	0.0198096	DE_trans	Neither
MF	GO:0102938	orcinol O-methyltransferase activity	13	8	2.12	0.00029	0.0198096	DE_trans	Neither
MF	GO:0000977	RNA polymerase II transcription regulatory region sequence-specific DNA binding	701	149	114.11	0.0003	0.0203368	DE_trans	Neither
MF	GO:0019901	protein kinase binding	134	38	21.81	0.0003	0.0203368	DE_trans	Neither
MF	GO:0045548	phenylalanine ammonia-lyase activity	16	9	2.6	0.0003	0.0203368	DE_trans	Neither
MF	GO:0043177	organic acid binding	167	45	27.18	0.00032	0.0214914	DE_trans	Neither
MF	GO:0016651	oxidoreductase activity, acting on NAD(P)H	177	47	28.81	0.00034	0.0225988	DE_trans	Neither
MF	GO:1904680	peptide transmembrane transporter activity	112	33	18.23	0.00034	0.0225988	DE_trans	Neither
MF	GO:0016782	transferase activity, transferring sulphur-containing groups	114	33	18.56	0.00049	0.0302921	DE_trans	Neither
MF	GO:0042626	ATPase-coupled transmembrane transporter activity	376	86	61.2	0.00054	0.032909	DE_trans	Neither
MF	GO:0005544	calcium-dependent phospholipid binding	31	13	5.05	0.00062	0.0363136	DE_trans	Neither
MF	GO:0016872	intramolecular lyase activity	31	13	5.05	0.00062	0.0363136	DE_trans	Neither
MF	GO:0008509	anion transmembrane transporter activity	383	87	62.34	0.00063	0.0366952	DE_trans	Neither
MF	GO:0035673	oligopeptide transmembrane transporter activity	111	32	18.07	0.00064	0.0371283	DE_trans	Neither
MF	GO:0042285	xylosyltransferase activity	51	18	8.3	0.00075	0.0419146	DE_trans	Neither
MF	GO:0004499	N,N-dimethylaniline monooxygenase activity	43	16	7	0.00075	0.0419146	DE_trans	Neither
MF	GO:0043178	alcohol binding	72	23	11.72	0.00076	0.0421482	DE_trans	Neither
MF	GO:0030246	carbohydrate binding	952	192	154.96	0.00078	0.0427458	DE_trans	Neither
MF	GO:0008324	cation transmembrane transporter activity	856	174	139.34	0.00093	0.0489515	DE_trans	Neither
MF	GO:0004567	beta-mannosidase activity	36	14	5.86	0.00096	0.0500756	DE_trans	Neither
MF	GO:0004869	cysteine-type endopeptidase inhibitor activity	36	14	5.86	0.00096	0.0500756	DE_trans	Neither
MF	GO:0003949	1-(5-phosphoribosyl)-5-[(5-phosphoribosylamino)methylideneamino]imidazole-4-carboxamide isomerase activity	9	6	1.46	0.001	0.0516966	DE_trans	Neither
MF	GO:0009815	1-aminocyclopropane-1-carboxylate oxidase activity	9	6	1.46	0.001	0.0516966	DE_trans	Neither
MF	GO:0015174	basic amino acid transmembrane transporter activity	15	8	2.44	0.00107	0.0545126	DE_trans	Neither
MF	GO:0015189	L-lysine transmembrane transporter activity	15	8	2.44	0.00107	0.0545126	DE_trans	Neither
MF	GO:0042887	amide transmembrane transporter activity	133	36	21.65	0.00109	0.0552159	DE_trans	Neither
MF	GO:0015292	uniporter activity	12	7	1.95	0.00112	0.0564149	DE_trans	Neither
MF	GO:0071949	FAD binding	172	44	28	0.00119	0.0590423	DE_trans	Neither
MF	GO:0008810	cellulase activity	49	17	7.98	0.0013	0.0630421	DE_trans	Neither
MF	GO:0015295	solute:proton symporter activity	49	17	7.98	0.0013	0.0630421	DE_trans	Neither
MF	GO:0019900	kinase binding	149	39	24.25	0.00139	0.0659166	DE_trans	Neither
MF	GO:0016628	oxidoreductase activity, acting on the CH-CH group of donors, NAD or NADP as acceptor	248	59	40.37	0.0014	0.0662011	DE_trans	Neither
MF	GO:0015294	solute:cation symporter activity	71	22	11.56	0.00153	0.0707317	DE_trans	Neither
MF	GO:0016413	O-acetyltransferase activity	126	34	20.51	0.00156	0.0715476	DE_trans	Neither
MF	GO:0032440	2-alkenal reductase [NAD(P)+] activity	131	35	21.32	0.00162	0.0738027	DE_trans	Neither
MF	GO:0022890	inorganic cation transmembrane transporter activity	757	154	123.22	0.00169	0.0760349	DE_trans	Neither
MF	GO:0042937	tripeptide transmembrane transporter activity	34	13	5.53	0.00173	0.0770269	DE_trans	Neither
MF	GO:0004629	phospholipase C activity	42	15	6.84	0.00177	0.0780579	DE_trans	Neither
MF	GO:1990837	sequence-specific double-stranded DNA binding	1391	267	226.42	0.00184	0.0801382	DE_trans	Neither
MF	GO:0016713	oxidoreductase activity, acting on paired donors, with incorporation or reduction of molecular oxygen, reduced iron-sulfur protein as one donor, and i...	13	7	2.12	0.00208	0.0867118	DE_trans	Neither
MF	GO:0015399	primary active transmembrane transporter activity	430	93	69.99	0.00213	0.0882248	DE_trans	Neither
MF	GO:0090599	alpha-glucosidase activity	27	11	4.39	0.00214	0.088544	DE_trans	Neither
MF	GO:0047172	shikimate O-hydroxycinnamoyltransferase activity	10	6	1.63	0.00215	0.0887359	DE_trans	Neither
MF	GO:0050737	O-hydroxycinnamoyltransferase activity	10	6	1.63	0.00215	0.0887359	DE_trans	Neither
MF	GO:0019203	carbohydrate phosphatase activity	64	20	10.42	0.0022	0.0901891	DE_trans	Neither
MF	GO:1901681	sulfur compound binding	96	27	15.63	0.00239	0.0962079	DE_trans	Neither
MF	GO:0090729	toxin activity	56	18	9.12	0.00253	0.0995941	DE_trans	Neither
MF	GO:0030599	pectinesterase activity	97	27	15.79	0.00281	0.106701	DE_trans	Neither
MF	GO:0008374	O-acyltransferase activity	313	70	50.95	0.003	0.111539	DE_trans	Neither
MF	GO:0016208	AMP binding	28	11	4.56	0.00301	0.111767	DE_trans	Neither
MF	GO:0016985	mannan endo-1,4-beta-mannosidase activity	28	11	4.56	0.00301	0.111767	DE_trans	Neither
MF	GO:0052902	spermidine:oxygen oxidoreductase (3-aminopropanal-forming) activity	5	4	0.81	0.00305	0.112639	DE_trans	Neither
MF	GO:0052904	N1-acetylspermidine:oxygen oxidoreductase (3-acetamidopropanal-forming) activity	5	4	0.81	0.00305	0.112639	DE_trans	Neither
MF	GO:0102067	geranylgeranyl diphosphate reductase activity	5	4	0.81	0.00305	0.112639	DE_trans	Neither
MF	GO:0032977	membrane insertase activity	32	12	5.21	0.00312	0.114133	DE_trans	Neither
MF	GO:0140597	protein carrier activity	32	12	5.21	0.00312	0.114133	DE_trans	Neither
MF	GO:0043424	protein histidine kinase binding	36	13	5.86	0.00314	0.114756	DE_trans	Neither
MF	GO:0038023	signaling receptor activity	470	99	76.5	0.00364	0.126447	DE_trans	Neither
MF	GO:0015179	L-amino acid transmembrane transporter activity	25	10	4.07	0.00397	0.134798	DE_trans	Neither
MF	GO:0050661	NADP binding	153	38	24.9	0.00424	0.141478	DE_trans	Neither
MF	GO:0050660	flavin adenine dinucleotide binding	397	85	64.62	0.00425	0.141689	DE_trans	Neither
MF	GO:0005363	maltose transmembrane transporter activity	3	3	0.49	0.00431	0.142795	DE_trans	Neither
MF	GO:0016710	trans-cinnamate 4-monooxygenase activity	3	3	0.49	0.00431	0.142795	DE_trans	Neither
MF	GO:0047834	D-threo-aldose 1-dehydrogenase activity	42	14	6.84	0.0051	0.160906	DE_trans	Neither
MF	GO:0016717	oxidoreductase activity, acting on paired donors, with oxidation of a pair of donors resulting in the reduction of molecular oxygen to two molecules o...	38	13	6.19	0.00535	0.166079	DE_trans	Neither
MF	GO:0005313	L-glutamate transmembrane transporter activity	15	7	2.44	0.00576	0.175885	DE_trans	Neither
MF	GO:0015172	acidic amino acid transmembrane transporter activity	15	7	2.44	0.00576	0.175885	DE_trans	Neither
MF	GO:0004675	transmembrane receptor protein serine/threonine kinase activity	152	37	24.74	0.00668	0.195476	DE_trans	Neither
MF	GO:0060089	molecular transducer activity	548	111	89.2	0.00772	0.214273	DE_trans	Neither
MF	GO:0000048	peptidyltransferase activity	6	4	0.98	0.00797	0.21849	DE_trans	Neither
MF	GO:0002953	5'-deoxynucleotidase activity	6	4	0.98	0.00797	0.21849	DE_trans	Neither
MF	GO:0010277	chlorophyllide a oxygenase [overall] activity	6	4	0.98	0.00797	0.21849	DE_trans	Neither
MF	GO:0036374	glutathione hydrolase activity	6	4	0.98	0.00797	0.21849	DE_trans	Neither
MF	GO:0052903	N1-acetylspermine:oxygen oxidoreductase (3-acetamidopropanal-forming) activity	6	4	0.98	0.00797	0.21849	DE_trans	Neither
MF	GO:0005242	inward rectifier potassium channel activity	9	5	1.46	0.00806	0.219969	DE_trans	Neither
MF	GO:0050113	inositol oxygenase activity	9	5	1.46	0.00806	0.219969	DE_trans	Neither
MF	GO:0099094	ligand-gated cation channel activity	9	5	1.46	0.00806	0.219969	DE_trans	Neither
MF	GO:0004867	serine-type endopeptidase inhibitor activity	62	18	10.09	0.00835	0.225703	DE_trans	Neither
MF	GO:0008171	O-methyltransferase activity	139	34	22.63	0.00836	0.225921	DE_trans	Neither
MF	GO:0004560	alpha-L-fucosidase activity	53	16	8.63	0.00839	0.22652	DE_trans	Neither
MF	GO:0015928	fucosidase activity	53	16	8.63	0.00839	0.22652	DE_trans	Neither
BP	GO:0045229	external encapsulating structure organization	667	226	106.68	2e-30	4.63408e-26	DE_trans	sRTD
BP	GO:0042743	hydrogen peroxide metabolic process	315	135	50.38	6.6e-30	6.95112e-26	DE_trans	sRTD
BP	GO:0072593	reactive oxygen species metabolic process	392	153	62.7	2.6e-28	8.60615e-25	DE_trans	sRTD
BP	GO:0006825	copper ion transport	30	12	4.8	0.0014	0.0662011	DE_trans	sRTD
BP	GO:0015669	gas transport	8	5	1.28	0.00382	0.13105	DE_trans	sRTD
BP	GO:0015671	oxygen transport	8	5	1.28	0.00382	0.13105	DE_trans	sRTD
BP	GO:0051592	response to calcium ion	18	8	2.88	0.0041	0.137799	DE_trans	sRTD
BP	GO:0071277	cellular response to calcium ion	12	6	1.92	0.00643	0.189839	DE_trans	sRTD
BP	GO:0006633	fatty acid biosynthetic process	329	70	52.62	0.00677	0.197059	DE_trans	sRTD
BP	GO:0050826	response to freezing	24	9	3.84	0.00898	0.236282	DE_trans	sRTD
BP	GO:0008299	isoprenoid biosynthetic process	405	83	64.77	0.00937	0.242794	DE_trans	sRTD
CC	GO:0000145	exocyst	101	30	16.47	0.00055	0.0333605	DE_trans	sRTD
CC	GO:0005938	cell cortex	198	46	32.28	0.00713	0.203104	DE_trans	sRTD
MF	GO:0016405	CoA-ligase activity	97	27	15.79	0.00281	0.106701	DE_trans	sRTD
MF	GO:0005344	oxygen carrier activity	8	5	1.3	0.00414	0.138781	DE_trans	sRTD
MF	GO:0016623	oxidoreductase activity, acting on the aldehyde or oxo group of donors, oxygen as acceptor	15	7	2.44	0.00576	0.175885	DE_trans	sRTD
MF	GO:0018685	alkane 1-monooxygenase activity	6	4	0.98	0.00797	0.21849	DE_trans	sRTD
MF	GO:0016207	4-coumarate-CoA ligase activity	85	23	13.84	0.00799	0.218935	DE_trans	sRTD
MF	GO:0106290	trans-cinnamate-CoA ligase activity	85	23	13.84	0.00799	0.218935	DE_trans	sRTD
MF	GO:0016702	oxidoreductase activity, acting on single donors with incorporation of molecular oxygen, incorporation of two atoms of oxygen	129	32	21	0.00831	0.225095	DE_trans	sRTD
MF	GO:0016747	acyltransferase activity, transferring groups other than amino-acyl groups	1152	218	187.52	0.00848	0.227888	DE_trans	sRTD
BP	GO:0002215	defense response to nematode	11	3	0.12	0.00021	0.0153689	DTU_trans	sRTD & cRTD
BP	GO:0010119	regulation of stomatal movement	114	7	1.27	0.0003	0.0203368	DTU_trans	sRTD & cRTD
BP	GO:0003376	sphingosine-1-phosphate receptor signaling pathway	3	2	0.03	0.00037	0.0241223	DTU_trans	sRTD & cRTD
BP	GO:0019236	response to pheromone	3	2	0.03	0.00037	0.0241223	DTU_trans	sRTD & cRTD
BP	GO:0090520	sphingolipid mediated signaling pathway	3	2	0.03	0.00037	0.0241223	DTU_trans	sRTD & cRTD
BP	GO:0009607	response to biotic stimulus	1678	34	18.73	0.00068	0.039019	DTU_trans	sRTD & cRTD
BP	GO:0032482	Rab protein signal transduction	5	2	0.06	0.00122	0.0600678	DTU_trans	sRTD & cRTD
BP	GO:0033013	tetrapyrrole metabolic process	153	7	1.71	0.00173	0.0770269	DTU_trans	sRTD & cRTD
BP	GO:0009791	post-embryonic development	1847	35	20.62	0.00177	0.0780579	DTU_trans	sRTD & cRTD
BP	GO:0042127	regulation of cell population proliferation	82	5	0.92	0.00229	0.0930881	DTU_trans	sRTD & cRTD
BP	GO:0009742	brassinosteroid mediated signaling pathway	121	6	1.35	0.00245	0.0976393	DTU_trans	sRTD & cRTD
BP	GO:0043401	steroid hormone mediated signaling pathway	121	6	1.35	0.00245	0.0976393	DTU_trans	sRTD & cRTD
BP	GO:0048545	response to steroid hormone	121	6	1.35	0.00245	0.0976393	DTU_trans	sRTD & cRTD
BP	GO:0071367	cellular response to brassinosteroid stimulus	121	6	1.35	0.00245	0.0976393	DTU_trans	sRTD & cRTD
BP	GO:0071383	cellular response to steroid hormone stimulus	121	6	1.35	0.00245	0.0976393	DTU_trans	sRTD & cRTD
BP	GO:1904294	positive regulation of ERAD pathway	7	2	0.08	0.00252	0.0994031	DTU_trans	sRTD & cRTD
BP	GO:1905898	positive regulation of response to endoplasmic reticulum stress	7	2	0.08	0.00252	0.0994031	DTU_trans	sRTD & cRTD
BP	GO:0030422	production of siRNA involved in RNA interference	84	5	0.94	0.00254	0.0997844	DTU_trans	sRTD & cRTD
BP	GO:0045089	positive regulation of innate immune response	53	4	0.59	0.00291	0.109139	DTU_trans	sRTD & cRTD
BP	GO:0010244	response to low fluence blue light stimulus by blue low-fluence system	8	2	0.09	0.00333	0.119624	DTU_trans	sRTD & cRTD
BP	GO:0008283	cell population proliferation	91	5	1.02	0.00359	0.125425	DTU_trans	sRTD & cRTD
BP	GO:0016246	RNA interference	93	5	1.04	0.00394	0.133937	DTU_trans	sRTD & cRTD
BP	GO:0006782	protoporphyrinogen IX biosynthetic process	31	3	0.35	0.00493	0.156565	DTU_trans	sRTD & cRTD
BP	GO:0046501	protoporphyrinogen IX metabolic process	31	3	0.35	0.00493	0.156565	DTU_trans	sRTD & cRTD
BP	GO:0014070	response to organic cyclic compound	340	10	3.8	0.00525	0.163897	DTU_trans	sRTD & cRTD
BP	GO:0007188	adenylate cyclase-modulating G protein-coupled receptor signaling pathway	10	2	0.11	0.00527	0.164035	DTU_trans	sRTD & cRTD
BP	GO:0010380	regulation of chlorophyll biosynthetic process	10	2	0.11	0.00527	0.164035	DTU_trans	sRTD & cRTD
BP	GO:1904292	regulation of ERAD pathway	10	2	0.11	0.00527	0.164035	DTU_trans	sRTD & cRTD
BP	GO:0010150	leaf senescence	102	5	1.14	0.00583	0.177461	DTU_trans	sRTD & cRTD
BP	GO:0015780	nucleotide-sugar transmembrane transport	103	5	1.15	0.00607	0.182513	DTU_trans	sRTD & cRTD
BP	GO:0090693	plant organ senescence	103	5	1.15	0.00607	0.182513	DTU_trans	sRTD & cRTD
BP	GO:0090056	regulation of chlorophyll metabolic process	11	2	0.12	0.0064	0.189098	DTU_trans	sRTD & cRTD
BP	GO:1905897	regulation of response to endoplasmic reticulum stress	11	2	0.12	0.0064	0.189098	DTU_trans	sRTD & cRTD
BP	GO:0009741	response to brassinosteroid	149	6	1.66	0.00674	0.196438	DTU_trans	sRTD & cRTD
BP	GO:0048518	positive regulation of biological process	2158	37	24.09	0.00677	0.197059	DTU_trans	sRTD & cRTD
BP	GO:1903827	regulation of cellular protein localization	35	3	0.39	0.00694	0.199556	DTU_trans	sRTD & cRTD
BP	GO:0009738	abscisic acid-activated signaling pathway	250	8	2.79	0.00741	0.208974	DTU_trans	sRTD & cRTD
BP	GO:0060178	regulation of exocyst localization	12	2	0.13	0.00762	0.211853	DTU_trans	sRTD & cRTD
BP	GO:1901463	regulation of tetrapyrrole biosynthetic process	12	2	0.13	0.00762	0.211853	DTU_trans	sRTD & cRTD
BP	GO:0071705	nitrogen compound transport	2631	43	29.37	0.0082	0.22274	DTU_trans	sRTD & cRTD
BP	GO:0006955	immune response	1329	25	14.84	0.0084	0.226737	DTU_trans	sRTD & cRTD
BP	GO:0030198	extracellular matrix organization	38	3	0.42	0.00873	0.232716	DTU_trans	sRTD & cRTD
BP	GO:0043062	extracellular structure organization	38	3	0.42	0.00873	0.232716	DTU_trans	sRTD & cRTD
BP	GO:0071215	cellular response to abscisic acid stimulus	258	8	2.88	0.00886	0.235047	DTU_trans	sRTD & cRTD
BP	GO:0097306	cellular response to alcohol	258	8	2.88	0.00886	0.235047	DTU_trans	sRTD & cRTD
BP	GO:0002376	immune system process	1336	25	14.91	0.00893	0.235926	DTU_trans	sRTD & cRTD
CC	GO:0009898	cytoplasmic side of plasma membrane	51	4	0.56	0.00236	0.0952319	DTU_trans	sRTD & cRTD
CC	GO:0005834	heterotrimeric G-protein complex	8	2	0.09	0.0032	0.116288	DTU_trans	sRTD & cRTD
CC	GO:1905360	GTPase complex	8	2	0.09	0.0032	0.116288	DTU_trans	sRTD & cRTD
CC	GO:0030015	CCR4-NOT core complex	66	4	0.72	0.00598	0.180839	DTU_trans	sRTD & cRTD
CC	GO:1903754	cortical microtubule plus-end	11	2	0.12	0.00616	0.184072	DTU_trans	sRTD & cRTD
CC	GO:1904511	cytoplasmic microtubule plus-end	11	2	0.12	0.00616	0.184072	DTU_trans	sRTD & cRTD
CC	GO:0005681	spliceosomal complex	536	13	5.87	0.00672	0.196201	DTU_trans	sRTD & cRTD
CC	GO:0098562	cytoplasmic side of membrane	74	4	0.81	0.00892	0.235926	DTU_trans	sRTD & cRTD
MF	GO:1990136	linoleate 9S-lipoxygenase activity	6	3	0.07	2.8e-05	0.00300635	DTU_trans	sRTD & cRTD
MF	GO:0005095	GTPase inhibitor activity	3	2	0.03	0.00038	0.0246632	DTU_trans	sRTD & cRTD
MF	GO:0016247	channel regulator activity	3	2	0.03	0.00038	0.0246632	DTU_trans	sRTD & cRTD
MF	GO:0016772	transferase activity, transferring phosphorus-containing groups	6467	99	72.86	0.00078	0.0427458	DTU_trans	sRTD & cRTD
MF	GO:0032555	purine ribonucleotide binding	7980	118	89.91	0.00081	0.043871	DTU_trans	sRTD & cRTD
MF	GO:0035639	purine ribonucleoside triphosphate binding	7831	116	88.23	0.00085	0.0455688	DTU_trans	sRTD & cRTD
MF	GO:0017076	purine nucleotide binding	8030	118	90.47	0.00102	0.0524729	DTU_trans	sRTD & cRTD
MF	GO:0032553	ribonucleotide binding	8065	118	90.87	0.0012	0.0593605	DTU_trans	sRTD & cRTD
MF	GO:0008836	diaminopimelate decarboxylase activity	5	2	0.06	0.00124	0.0607427	DTU_trans	sRTD & cRTD
MF	GO:0032559	adenyl ribonucleotide binding	7362	109	82.95	0.0013	0.0630421	DTU_trans	sRTD & cRTD
MF	GO:0005524	ATP binding	7213	107	81.27	0.00137	0.0652352	DTU_trans	sRTD & cRTD
MF	GO:0097367	carbohydrate derivative binding	8118	118	91.47	0.00152	0.0704662	DTU_trans	sRTD & cRTD
MF	GO:0030554	adenyl nucleotide binding	7396	109	83.33	0.00153	0.0707317	DTU_trans	sRTD & cRTD
MF	GO:0004712	protein serine/threonine/tyrosine kinase activity	725	18	8.17	0.00168	0.0759093	DTU_trans	sRTD & cRTD
MF	GO:0003992	N2-acetyl-L-ornithine:2-oxoglutarate 5-aminotransferase activity	6	2	0.07	0.00184	0.0801382	DTU_trans	sRTD & cRTD
MF	GO:0050269	coniferyl-aldehyde dehydrogenase activity	6	2	0.07	0.00184	0.0801382	DTU_trans	sRTD & cRTD
MF	GO:0016165	linoleate 13S-lipoxygenase activity	22	3	0.25	0.00187	0.0808069	DTU_trans	sRTD & cRTD
MF	GO:0001055	RNA polymerase II activity	23	3	0.26	0.00213	0.0882248	DTU_trans	sRTD & cRTD
MF	GO:0016620	oxidoreductase activity, acting on the aldehyde or oxo group of donors, NAD or NADP as acceptor	160	7	1.8	0.00235	0.0949607	DTU_trans	sRTD & cRTD
MF	GO:0001664	G protein-coupled receptor binding	7	2	0.08	0.00256	0.100332	DTU_trans	sRTD & cRTD
MF	GO:0050048	L-leucine:2-oxoglutarate aminotransferase activity	7	2	0.08	0.00256	0.100332	DTU_trans	sRTD & cRTD
MF	GO:0106310	protein serine kinase activity	668	16	7.53	0.00419	0.140133	DTU_trans	sRTD & cRTD
MF	GO:0005488	binding	27980	342	315.25	0.00447	0.146412	DTU_trans	sRTD & cRTD
MF	GO:0005338	nucleotide-sugar transmembrane transporter activity	96	5	1.08	0.0047	0.151588	DTU_trans	sRTD & cRTD
MF	GO:0004181	metallocarboxypeptidase activity	10	2	0.11	0.00537	0.166433	DTU_trans	sRTD & cRTD
MF	GO:0048027	mRNA 5'-UTR binding	10	2	0.11	0.00537	0.166433	DTU_trans	sRTD & cRTD
MF	GO:0016773	phosphotransferase activity, alcohol group as acceptor	4165	64	46.93	0.00681	0.197534	DTU_trans	sRTD & cRTD
MF	GO:0016903	oxidoreductase activity, acting on the aldehyde or oxo group of donors	196	7	2.21	0.00708	0.202377	DTU_trans	sRTD & cRTD
MF	GO:0016301	kinase activity	5427	80	61.15	0.00712	0.202869	DTU_trans	sRTD & cRTD
MF	GO:0016701	oxidoreductase activity, acting on single donors with incorporation of molecular oxygen	150	6	1.69	0.00727	0.205827	DTU_trans	sRTD & cRTD
MF	GO:0004107	chorismate synthase activity	12	2	0.14	0.00776	0.215126	DTU_trans	sRTD & cRTD
MF	GO:0046872	metal ion binding	8523	118	96.03	0.0078	0.21577	DTU_trans	sRTD & cRTD
MF	GO:0043024	ribosomal small subunit binding	37	3	0.42	0.00831	0.225095	DTU_trans	sRTD & cRTD
MF	GO:0060090	molecular adaptor activity	204	7	2.3	0.00873	0.232716	DTU_trans	sRTD & cRTD
MF	GO:0005452	inorganic anion exchanger activity	13	2	0.15	0.0091	0.238034	DTU_trans	sRTD & cRTD
MF	GO:0043878	glyceraldehyde-3-phosphate dehydrogenase (NAD+) (non-phosphorylating) activity	13	2	0.15	0.0091	0.238034	DTU_trans	sRTD & cRTD
MF	GO:0004672	protein kinase activity	3686	57	41.53	0.00932	0.241769	DTU_trans	sRTD & cRTD
BP	GO:0009845	seed germination	184	11	2.05	8e-06	0.00101181	DTU_trans	cRTD
BP	GO:0098739	import across plasma membrane	46	6	0.51	1.2e-05	0.0014347	DTU_trans	cRTD
BP	GO:0015995	chlorophyll biosynthetic process	74	7	0.83	1.9e-05	0.00216439	DTU_trans	cRTD
BP	GO:0090351	seedling development	204	11	2.28	2.1e-05	0.00235745	DTU_trans	cRTD
BP	GO:0006779	porphyrin-containing compound biosynthetic process	97	7	1.08	0.00011	0.00910266	DTU_trans	cRTD
BP	GO:0098657	import into cell	69	6	0.77	0.00012	0.00974912	DTU_trans	cRTD
BP	GO:0010118	stomatal movement	173	9	1.93	0.00015	0.0117736	DTU_trans	cRTD
BP	GO:0015994	chlorophyll metabolic process	106	7	1.18	0.00019	0.0141192	DTU_trans	cRTD
BP	GO:0090480	purine nucleotide-sugar transmembrane transport	27	4	0.3	0.00022	0.0159098	DTU_trans	cRTD
BP	GO:0098659	inorganic cation import across plasma membrane	28	4	0.31	0.00025	0.0175003	DTU_trans	cRTD
BP	GO:0099587	inorganic ion import across plasma membrane	28	4	0.31	0.00025	0.0175003	DTU_trans	cRTD
BP	GO:0033014	tetrapyrrole biosynthetic process	112	7	1.25	0.00027	0.0186302	DTU_trans	cRTD
BP	GO:0051602	response to electrical stimulus	4	2	0.04	0.00074	0.0414758	DTU_trans	cRTD
BP	GO:0070839	metal ion export	4	2	0.04	0.00074	0.0414758	DTU_trans	cRTD
BP	GO:0071257	cellular response to electrical stimulus	4	2	0.04	0.00074	0.0414758	DTU_trans	cRTD
BP	GO:0097623	potassium ion export across plasma membrane	4	2	0.04	0.00074	0.0414758	DTU_trans	cRTD
BP	GO:0006778	porphyrin-containing compound metabolic process	140	7	1.56	0.00104	0.053336	DTU_trans	cRTD
BP	GO:0030007	cellular potassium ion homeostasis	5	2	0.06	0.00122	0.0600678	DTU_trans	cRTD
BP	GO:0048827	phyllome development	541	15	6.04	0.00127	0.0619764	DTU_trans	cRTD
BP	GO:0030322	stabilization of membrane potential	6	2	0.07	0.00181	0.0794288	DTU_trans	cRTD
BP	GO:0032879	regulation of localization	199	8	2.22	0.00188	0.0810878	DTU_trans	cRTD
BP	GO:0060148	positive regulation of posttranscriptional gene silencing	7	2	0.08	0.00252	0.0994031	DTU_trans	cRTD
BP	GO:0006335	DNA replication-dependent nucleosome assembly	10	2	0.11	0.00527	0.164035	DTU_trans	cRTD
BP	GO:0034723	DNA replication-dependent nucleosome organization	10	2	0.11	0.00527	0.164035	DTU_trans	cRTD
BP	GO:0051017	actin filament bundle assembly	34	3	0.38	0.0064	0.189098	DTU_trans	cRTD
BP	GO:0061572	actin filament bundle organization	34	3	0.38	0.0064	0.189098	DTU_trans	cRTD
BP	GO:0051568	histone H3-K4 methylation	66	4	0.74	0.0064	0.189098	DTU_trans	cRTD
BP	GO:0040011	locomotion	69	4	0.77	0.00748	0.209824	DTU_trans	cRTD
BP	GO:0016310	phosphorylation	5661	82	63.2	0.00762	0.211853	DTU_trans	cRTD
BP	GO:1900459	positive regulation of brassinosteroid mediated signaling pathway	12	2	0.13	0.00762	0.211853	DTU_trans	cRTD
BP	GO:0016558	protein import into peroxisome matrix	37	3	0.41	0.0081	0.220645	DTU_trans	cRTD
BP	GO:0048366	leaf development	363	10	4.05	0.00815	0.221746	DTU_trans	cRTD
BP	GO:0010067	procambium histogenesis	13	2	0.15	0.00894	0.235926	DTU_trans	cRTD
BP	GO:0035344	hypoxanthine transport	13	2	0.15	0.00894	0.235926	DTU_trans	cRTD
BP	GO:0098702	adenine import across plasma membrane	13	2	0.15	0.00894	0.235926	DTU_trans	cRTD
BP	GO:0098710	guanine import across plasma membrane	13	2	0.15	0.00894	0.235926	DTU_trans	cRTD
BP	GO:0098721	uracil import across plasma membrane	13	2	0.15	0.00894	0.235926	DTU_trans	cRTD
BP	GO:1903716	guanine transmembrane transport	13	2	0.15	0.00894	0.235926	DTU_trans	cRTD
BP	GO:0010029	regulation of seed germination	73	4	0.81	0.0091	0.238034	DTU_trans	cRTD
BP	GO:1900140	regulation of seedling development	73	4	0.81	0.0091	0.238034	DTU_trans	cRTD
BP	GO:0006468	protein phosphorylation	3885	59	43.37	0.00956	0.245957	DTU_trans	cRTD
CC	GO:0005782	peroxisomal matrix	7	3	0.08	4.4e-05	0.00433829	DTU_trans	cRTD
CC	GO:0031907	microbody lumen	7	3	0.08	4.4e-05	0.00433829	DTU_trans	cRTD
CC	GO:0009509	chromoplast	9	3	0.1	0.0001	0.00841336	DTU_trans	cRTD
CC	GO:0019898	extrinsic component of membrane	176	9	1.93	0.00015	0.0117736	DTU_trans	cRTD
CC	GO:0031004	potassium ion-transporting ATPase complex	4	2	0.04	0.00071	0.0401439	DTU_trans	cRTD
CC	GO:0090533	cation-transporting ATPase complex	4	2	0.04	0.00071	0.0401439	DTU_trans	cRTD
CC	GO:0033186	CAF-1 complex	6	2	0.07	0.00174	0.077146	DTU_trans	cRTD
CC	GO:0098533	ATPase dependent transmembrane transport complex	7	2	0.08	0.00242	0.0969439	DTU_trans	cRTD
CC	GO:0043231	intracellular membrane-bounded organelle	22649	278	247.88	0.00249	0.0989271	DTU_trans	cRTD
CC	GO:0043227	membrane-bounded organelle	22713	278	248.58	0.00304	0.112485	DTU_trans	cRTD
CC	GO:0031901	early endosome membrane	10	2	0.11	0.00507	0.160046	DTU_trans	cRTD
CC	GO:0031379	RNA-directed RNA polymerase complex	12	2	0.13	0.00734	0.207302	DTU_trans	cRTD
CC	GO:0031380	nuclear RNA-directed RNA polymerase complex	12	2	0.13	0.00734	0.207302	DTU_trans	cRTD
MF	GO:0036094	small molecule binding	9256	141	104.29	4.7e-05	0.00455652	DTU_trans	cRTD
MF	GO:0016531	copper chaperone activity	8	3	0.09	7.6e-05	0.00683599	DTU_trans	cRTD
MF	GO:0000166	nucleotide binding	8874	135	99.98	7.8e-05	0.00698875	DTU_trans	cRTD
MF	GO:1901265	nucleoside phosphate binding	8874	135	99.98	7.8e-05	0.00698875	DTU_trans	cRTD
MF	GO:0043168	anion binding	8961	136	100.96	8.1e-05	0.00721292	DTU_trans	cRTD
MF	GO:0016530	metallochaperone activity	9	3	0.1	0.00011	0.00910266	DTU_trans	cRTD
MF	GO:0016656	monodehydroascorbate reductase (NADH) activity	10	3	0.11	0.00016	0.0123575	DTU_trans	cRTD
MF	GO:0016671	oxidoreductase activity, acting on a sulfur group of donors, disulfide as acceptor	57	5	0.64	0.00046	0.0287598	DTU_trans	cRTD
MF	GO:0005509	calcium ion binding	688	18	7.75	0.00094	0.0494106	DTU_trans	cRTD
MF	GO:0022840	leak channel activity	6	2	0.07	0.00184	0.0801382	DTU_trans	cRTD
MF	GO:0022841	potassium ion leak channel activity	6	2	0.07	0.00184	0.0801382	DTU_trans	cRTD
MF	GO:0022842	narrow pore channel activity	6	2	0.07	0.00184	0.0801382	DTU_trans	cRTD
MF	GO:0003714	transcription corepressor activity	118	6	1.33	0.00226	0.0919977	DTU_trans	cRTD
MF	GO:0016851	magnesium chelatase activity	8	2	0.09	0.00339	0.121141	DTU_trans	cRTD
MF	GO:0051002	ligase activity, forming nitrogen-metal bonds	8	2	0.09	0.00339	0.121141	DTU_trans	cRTD
MF	GO:0051003	ligase activity, forming nitrogen-metal bonds, forming coordination complexes	8	2	0.09	0.00339	0.121141	DTU_trans	cRTD
MF	GO:0090599	alpha-glucosidase activity	27	3	0.3	0.0034	0.121423	DTU_trans	cRTD
MF	GO:0016702	oxidoreductase activity, acting on single donors with incorporation of molecular oxygen, incorporation of two atoms of oxygen	129	6	1.45	0.00352	0.124405	DTU_trans	cRTD
MF	GO:0005242	inward rectifier potassium channel activity	9	2	0.1	0.00433	0.142795	DTU_trans	cRTD
MF	GO:0099094	ligand-gated cation channel activity	9	2	0.1	0.00433	0.142795	DTU_trans	cRTD
MF	GO:0016160	amylase activity	32	3	0.36	0.00553	0.170389	DTU_trans	cRTD
MF	GO:0016655	oxidoreductase activity, acting on NAD(P)H, quinone or similar compound as acceptor	101	5	1.14	0.00581	0.177038	DTU_trans	cRTD
MF	GO:0004642	phosphoribosylformylglycinamidine synthase activity	11	2	0.12	0.00651	0.19181	DTU_trans	cRTD
MF	GO:0000062	fatty-acyl-CoA binding	13	2	0.15	0.0091	0.238034	DTU_trans	cRTD
MF	GO:0015208	guanine transmembrane transporter activity	13	2	0.15	0.0091	0.238034	DTU_trans	cRTD
MF	GO:0120227	acyl-CoA binding	13	2	0.15	0.0091	0.238034	DTU_trans	cRTD
MF	GO:1901567	fatty acid derivative binding	13	2	0.15	0.0091	0.238034	DTU_trans	cRTD
BP	GO:0048584	positive regulation of response to stimulus	342	15	3.82	8.6e-06	0.00107479	DTU_trans	Neither
BP	GO:0005978	glycogen biosynthetic process	26	5	0.29	9.2e-06	0.00114606	DTU_trans	Neither
BP	GO:0016123	xanthophyll biosynthetic process	15	4	0.17	1.9e-05	0.00216439	DTU_trans	Neither
BP	GO:0002684	positive regulation of immune system process	135	9	1.51	2.2e-05	0.00245307	DTU_trans	Neither
BP	GO:0002833	positive regulation of response to biotic stimulus	135	9	1.51	2.2e-05	0.00245307	DTU_trans	Neither
BP	GO:0050778	positive regulation of immune response	135	9	1.51	2.2e-05	0.00245307	DTU_trans	Neither
BP	GO:1990573	potassium ion import across plasma membrane	16	4	0.18	2.5e-05	0.00272209	DTU_trans	Neither
BP	GO:0031349	positive regulation of defense response	138	9	1.54	2.7e-05	0.00291519	DTU_trans	Neither
BP	GO:0046148	pigment biosynthetic process	258	12	2.88	3.8e-05	0.00386852	DTU_trans	Neither
BP	GO:0032103	positive regulation of response to external stimulus	155	9	1.73	6.6e-05	0.00608292	DTU_trans	Neither
BP	GO:0002831	regulation of response to biotic stimulus	283	12	3.16	9.3e-05	0.00803448	DTU_trans	Neither
BP	GO:0002682	regulation of immune system process	291	12	3.25	0.00012	0.00974912	DTU_trans	Neither
BP	GO:0050776	regulation of immune response	291	12	3.25	0.00012	0.00974912	DTU_trans	Neither
BP	GO:0016109	tetraterpenoid biosynthetic process	69	6	0.77	0.00012	0.00974912	DTU_trans	Neither
BP	GO:0016117	carotenoid biosynthetic process	69	6	0.77	0.00012	0.00974912	DTU_trans	Neither
BP	GO:0015783	GDP-fucose transmembrane transport	24	4	0.27	0.00014	0.0111015	DTU_trans	Neither
BP	GO:0042440	pigment metabolic process	299	12	3.34	0.00016	0.0123575	DTU_trans	Neither
BP	GO:0032101	regulation of response to external stimulus	304	12	3.39	0.00018	0.0135061	DTU_trans	Neither
BP	GO:0005977	glycogen metabolic process	48	5	0.54	0.0002	0.0147394	DTU_trans	Neither
BP	GO:0006112	energy reserve metabolic process	48	5	0.54	0.0002	0.0147394	DTU_trans	Neither
BP	GO:0005992	trehalose biosynthetic process	28	4	0.31	0.00025	0.0175003	DTU_trans	Neither
BP	GO:0016122	xanthophyll metabolic process	30	4	0.33	0.00033	0.022048	DTU_trans	Neither
BP	GO:0046351	disaccharide biosynthetic process	54	5	0.6	0.00034	0.0225988	DTU_trans	Neither
BP	GO:0034637	cellular carbohydrate biosynthetic process	428	14	4.78	0.00038	0.0246632	DTU_trans	Neither
BP	GO:0016108	tetraterpenoid metabolic process	86	6	0.96	0.00041	0.0262282	DTU_trans	Neither
BP	GO:0016116	carotenoid metabolic process	86	6	0.96	0.00041	0.0262282	DTU_trans	Neither
BP	GO:0005982	starch metabolic process	158	8	1.76	0.00042	0.0267792	DTU_trans	Neither
BP	GO:0005991	trehalose metabolic process	33	4	0.37	0.00049	0.0302921	DTU_trans	Neither
BP	GO:0033614	chloroplast proton-transporting ATP synthase complex assembly	4	2	0.04	0.00074	0.0414758	DTU_trans	Neither
BP	GO:0019252	starch biosynthetic process	100	6	1.12	0.00092	0.0485354	DTU_trans	Neither
BP	GO:0031347	regulation of defense response	372	12	4.15	0.00108	0.0548052	DTU_trans	Neither
BP	GO:0050891	multicellular organismal water homeostasis	5	2	0.06	0.00122	0.0600678	DTU_trans	Neither
BP	GO:0016560	protein import into peroxisome matrix, docking	20	3	0.22	0.00137	0.0652352	DTU_trans	Neither
BP	GO:0080134	regulation of response to stress	616	16	6.88	0.00173	0.0770269	DTU_trans	Neither
BP	GO:0050878	regulation of body fluid levels	6	2	0.07	0.00181	0.0794288	DTU_trans	Neither
BP	GO:0009720	detection of hormone stimulus	7	2	0.08	0.00252	0.0994031	DTU_trans	Neither
BP	GO:0009726	detection of endogenous stimulus	7	2	0.08	0.00252	0.0994031	DTU_trans	Neither
BP	GO:0009729	detection of brassinosteroid stimulus	7	2	0.08	0.00252	0.0994031	DTU_trans	Neither
BP	GO:0061709	reticulophagy	7	2	0.08	0.00252	0.0994031	DTU_trans	Neither
BP	GO:0044262	cellular carbohydrate metabolic process	951	21	10.62	0.00264	0.102291	DTU_trans	Neither
BP	GO:0009312	oligosaccharide biosynthetic process	86	5	0.96	0.00282	0.10694	DTU_trans	Neither
BP	GO:0005984	disaccharide metabolic process	125	6	1.4	0.00288	0.108435	DTU_trans	Neither
BP	GO:0007584	response to nutrient	8	2	0.09	0.00333	0.119624	DTU_trans	Neither
BP	GO:0010262	somatic embryogenesis	8	2	0.09	0.00333	0.119624	DTU_trans	Neither
BP	GO:0035556	intracellular signal transduction	1107	23	12.36	0.00358	0.12534	DTU_trans	Neither
BP	GO:0030104	water homeostasis	9	2	0.1	0.00425	0.141689	DTU_trans	Neither
BP	GO:0031099	regeneration	9	2	0.1	0.00425	0.141689	DTU_trans	Neither
BP	GO:0035670	plant-type ovary development	62	4	0.69	0.00513	0.161632	DTU_trans	Neither
BP	GO:0048481	plant ovule development	62	4	0.69	0.00513	0.161632	DTU_trans	Neither
BP	GO:0009593	detection of chemical stimulus	10	2	0.11	0.00527	0.164035	DTU_trans	Neither
BP	GO:0006522	alanine metabolic process	11	2	0.12	0.0064	0.189098	DTU_trans	Neither
BP	GO:0006524	alanine catabolic process	11	2	0.12	0.0064	0.189098	DTU_trans	Neither
BP	GO:0009078	pyruvate family amino acid metabolic process	11	2	0.12	0.0064	0.189098	DTU_trans	Neither
BP	GO:0009080	pyruvate family amino acid catabolic process	11	2	0.12	0.0064	0.189098	DTU_trans	Neither
BP	GO:0030242	autophagy of peroxisome	11	2	0.12	0.0064	0.189098	DTU_trans	Neither
BP	GO:0042851	L-alanine metabolic process	11	2	0.12	0.0064	0.189098	DTU_trans	Neither
BP	GO:0042853	L-alanine catabolic process	11	2	0.12	0.0064	0.189098	DTU_trans	Neither
BP	GO:0061912	selective autophagy	11	2	0.12	0.0064	0.189098	DTU_trans	Neither
BP	GO:0070413	trehalose metabolism in response to stress	11	2	0.12	0.0064	0.189098	DTU_trans	Neither
BP	GO:0080186	developmental vegetative growth	12	2	0.13	0.00762	0.211853	DTU_trans	Neither
BP	GO:0016237	lysosomal microautophagy	13	2	0.15	0.00894	0.235926	DTU_trans	Neither
BP	GO:0034727	piecemeal microautophagy of the nucleus	13	2	0.15	0.00894	0.235926	DTU_trans	Neither
CC	GO:0009536	plastid	4034	75	44.15	3.9e-06	0.000527214	DTU_trans	Neither
CC	GO:0010170	glucose-1-phosphate adenylyltransferase complex	5	3	0.05	1.3e-05	0.00154628	DTU_trans	Neither
CC	GO:1902503	adenylyltransferase complex	5	3	0.05	1.3e-05	0.00154628	DTU_trans	Neither
CC	GO:0009507	chloroplast	3580	62	39.18	0.00022	0.0159098	DTU_trans	Neither
CC	GO:0009501	amyloplast	58	5	0.63	0.00044	0.0277944	DTU_trans	Neither
CC	GO:0043229	intracellular organelle	23971	294	262.35	0.00142	0.0669283	DTU_trans	Neither
CC	GO:0043226	organelle	24002	294	262.69	0.00157	0.0719208	DTU_trans	Neither
CC	GO:1990316	Atg1/ULK1 kinase complex	6	2	0.07	0.00174	0.077146	DTU_trans	Neither
CC	GO:0005622	intracellular anatomical structure	27087	323	296.45	0.00471	0.151826	DTU_trans	Neither
MF	GO:0043167	ion binding	16079	228	181.16	6.5e-06	0.000834854	DTU_trans	Neither
MF	GO:0008878	glucose-1-phosphate adenylyltransferase activity	34	5	0.38	3.8e-05	0.00386852	DTU_trans	Neither
MF	GO:0019203	carbohydrate phosphatase activity	64	6	0.72	8.6e-05	0.00754222	DTU_trans	Neither
MF	GO:0005052	peroxisome matrix targeting signal-1 binding	2	2	0.02	0.00013	0.0104299	DTU_trans	Neither
MF	GO:0005457	GDP-fucose transmembrane transporter activity	24	4	0.27	0.00014	0.0111015	DTU_trans	Neither
MF	GO:0036080	purine nucleotide-sugar transmembrane transporter activity	25	4	0.28	0.00017	0.0129316	DTU_trans	Neither
MF	GO:0004805	trehalose-phosphatase activity	26	4	0.29	0.0002	0.0147394	DTU_trans	Neither
MF	GO:0050614	delta24-sterol reductase activity	4	2	0.05	0.00075	0.0419146	DTU_trans	Neither
MF	GO:0000268	peroxisome targeting sequence binding	6	2	0.07	0.00184	0.0801382	DTU_trans	Neither
MF	GO:0010291	carotene beta-ring hydroxylase activity	6	2	0.07	0.00184	0.0801382	DTU_trans	Neither
MF	GO:0052662	zeaxanthin epoxidase activity	6	2	0.07	0.00184	0.0801382	DTU_trans	Neither
MF	GO:0050660	flavin adenine dinucleotide binding	397	12	4.47	0.00202	0.084821	DTU_trans	Neither
MF	GO:0017057	6-phosphogluconolactonase activity	8	2	0.09	0.00339	0.121141	DTU_trans	Neither
MF	GO:0070566	adenylyltransferase activity	132	6	1.49	0.00394	0.133937	DTU_trans	Neither
MF	GO:0003825	alpha,alpha-trehalose-phosphate synthase (UDP-forming) activity	10	2	0.11	0.00537	0.166433	DTU_trans	Neither
MF	GO:0008883	glutamyl-tRNA reductase activity	10	2	0.11	0.00537	0.166433	DTU_trans	Neither
MF	GO:0016713	oxidoreductase activity, acting on paired donors, with incorporation or reduction of molecular oxygen, reduced iron-sulfur protein as one donor, and i...	13	2	0.15	0.0091	0.238034	DTU_trans	Neither
BP	GO:0010114	response to red light	61	5	0.68	0.0006	0.0355011	DTU_trans	sRTD
BP	GO:0042939	tripeptide transport	35	4	0.39	0.00061	0.0359094	DTU_trans	sRTD
BP	GO:0035442	dipeptide transmembrane transport	24	3	0.27	0.00235	0.0949607	DTU_trans	sRTD
BP	GO:0042938	dipeptide transport	24	3	0.27	0.00235	0.0949607	DTU_trans	sRTD
BP	GO:0000398	mRNA splicing, via spliceosome	902	19	10.07	0.00672	0.196201	DTU_trans	sRTD
CC	GO:0005737	cytoplasm	17025	222	186.33	0.00041	0.0262282	DTU_trans	sRTD
CC	GO:0035101	FACT complex	13	2	0.14	0.00861	0.230793	DTU_trans	sRTD
MF	GO:0004719	protein-L-isoaspartate (D-aspartate) O-methyltransferase activity	11	3	0.12	0.00022	0.0159098	DTU_trans	sRTD
MF	GO:0042937	tripeptide transmembrane transporter activity	34	4	0.38	0.00056	0.0338078	DTU_trans	sRTD
MF	GO:0010340	carboxyl-O-methyltransferase activity	15	3	0.17	0.00058	0.0347436	DTU_trans	sRTD
MF	GO:0051998	protein carboxyl O-methyltransferase activity	15	3	0.17	0.00058	0.0347436	DTU_trans	sRTD
MF	GO:0071916	dipeptide transmembrane transporter activity	24	3	0.27	0.00241	0.0966436	DTU_trans	sRTD
